# Supplementary material for: Analysis of 1508 Plasma Samples by Capillary-Flow Data-Independent Acquisition Profiles Proteomics of Weight Loss and Maintenance
Source: Mol Cell Proteomics. 2019 Apr 4;18(6):1242–54. doi: 10.1074/mcp.RA118.001288 (PMC6553938; doi:10.1074/mcp.RA118.001288)
Supplement: Protein t-test results [file 142681_1_supp_305433_p7x73g.xlsx]

## Sheet: Two-sample-ttest CID2-1
CID2to1	Protein	CID21 pvalue	CID21 log2Ratio	CID21 qvalue			CID3to1	Protein	CID31 pvalue	CID31log2Ratio	CID31 qvalue				CID4to1	Protein	CID41 pvalue	CID41 log2Ratio	CID41 qvalue
	APOF_HUMAN	1.41e-70	-0.362392	3.18e-68				APOF_HUMAN	6.78705e-31	-0.209245	1.80975e-28					APOF_HUMAN	1.75774e-08	0.236967	5.85559e-06
	CNDP1_HUMAN	3.15e-46	0.357079	3.55e-44				LG3BP_HUMAN	4.75061e-18	0.207105	6.3337e-16					SHBG_HUMAN	0.000225584	0.350941	0.0180152
	PHLD_HUMAN	5.03e-42	0.24411	3.77e-40				INHBC_HUMAN	2.55838e-16	0.447434	2.27396e-14					LYAM1_HUMAN	0.000227181	0.085224	0.0180152
	AACT_HUMAN	9.21e-42	-0.214391	5.18e-40				PRG4_HUMAN	4.06571e-15	0.294282	2.71028e-13					ADIPO_HUMAN	0.00023052	0.219103	0.0180152
	ITIH3_HUMAN	1.16e-40	-0.358629	5.21e-39				SEPP1_HUMAN	1.48922e-13	-0.102573	7.94194e-12					GPX3_HUMAN	0.00027039	0.19743	0.0180152
	A2GL_HUMAN	1.7e-40	-0.291199	6.39e-39				ADIPO_HUMAN	9.10707e-13	-0.217803	4.04731e-11					CO3_HUMAN	0.000325769	-0.0799293	0.0180874
	SHBG_HUMAN	7.38e-40	-0.523674	2.37e-38				CFAH_HUMAN	1.3578e-12	0.0667827	5.17222e-11					ZA2G_HUMAN	0.000384226	0.110531	0.0182855
	APOA4_HUMAN	6.12e-35	0.426629	1.72e-33				SHBG_HUMAN	1.57057e-12	-0.314045	5.23487e-11					CFAH_HUMAN	0.000479777	-0.0796434	0.0199787
	SPP24_HUMAN	1.2e-34	-0.311334	3e-33				AFAM_HUMAN	1.36918e-11	0.129144	4.05654e-10					FCN3_HUMAN	0.000682117	-0.162746	0.0252484
	PRG4_HUMAN	1.92e-34	0.45918	4.31e-33				CO3_HUMAN	2.19257e-11	0.0685163	5.84643e-10					A2MG_HUMAN	0.000810754	0.117954	0.0264545
	CO9_HUMAN	7.7e-33	-0.270725	1.58e-31				FCN3_HUMAN	5.07395e-11	0.13403	1.22996e-09					CRAC1_HUMAN	0.000987628	0.162953	0.0264545
	COMP_HUMAN	1.12e-32	0.25358	2.1e-31				PEDF_HUMAN	7.33749e-11	0.0857836	1.63044e-09					PLTP_HUMAN	0.00101722	0.152192	0.0264545
	CD14_HUMAN	9.41e-30	-0.238918	1.63e-28				CHLE_HUMAN	1.08984e-10	0.0998916	2.23541e-09					PEPD_HUMAN	0.0010838	0.148335	0.0264545
	SEPP1_HUMAN	2.5e-28	-0.226146	4.02e-27				COMP_HUMAN	3.20821e-10	0.121319	6.11045e-09					CFAI_HUMAN	0.00111176	-0.0910906	0.0264545
	CFAD_HUMAN	5.57e-28	-0.176656	8.36e-27				ANT3_HUMAN	2.04761e-09	-0.0782977	3.63995e-08					APOD_HUMAN	0.0012753	0.153679	0.0283229
	ITIH2_HUMAN	7.75e-28	-0.137116	1.09e-26				IGF1_HUMAN	2.22137e-09	-0.164327	3.70202e-08					CFAD_HUMAN	0.00159346	0.100276	0.0301685
	PEDF_HUMAN	3.69e-27	0.158376	4.88e-26				VTNC_HUMAN	2.60029e-09	0.064739	3.96112e-08					DAG1_HUMAN	0.00161988	1.38822	0.0301685
	PROP_HUMAN	3.98e-26	0.141886	4.98e-25				CRIS3_HUMAN	2.67394e-09	-0.121872	3.96112e-08					SEPP1_HUMAN	0.00163008	0.0976461	0.0301685
	CO5_HUMAN	4.7e-25	-0.110891	5.57e-24				ZA2G_HUMAN	5.53903e-09	-0.080091	7.77354e-08					APOA4_HUMAN	0.00188025	0.144279	0.0329669
	FHR4_HUMAN	5.06e-25	-0.248	5.69e-24				A2MG_HUMAN	6.11603e-08	-0.0822967	8.15413e-07					PXDC2_HUMAN	0.0020398	0.17092	0.0339761
	CETP_HUMAN	6.31e-24	0.367089	6.76e-23				ITIH3_HUMAN	1.07862e-07	-0.11888	1.36958e-06					APOC2_HUMAN	0.00250449	-0.171114	0.0382073
	CO6_HUMAN	1.02e-23	-0.15881	1.04e-22				SPP24_HUMAN	2.34867e-07	-0.137053	2.76351e-06					PROP_HUMAN	0.0025232	-0.0800062	0.0382073
	PCYOX_HUMAN	1.78e-22	0.21195	1.74e-21				APOD_HUMAN	2.38369e-07	-0.109968	2.76351e-06					VCAM1_HUMAN	0.00272731	0.254024	0.0395024
	CHLE_HUMAN	1.52e-20	0.157791	1.43e-19				CO7_HUMAN	2.66287e-07	-0.073009	2.95853e-06					CBPB2_HUMAN	0.00294115	0.118764	0.0408247
	FA10_HUMAN	1.91e-20	0.100794	1.72e-19				MASP2_HUMAN	3.64173e-07	0.0790264	3.77973e-06					FA5_HUMAN	0.00372134	0.108307	0.0491986
	LG3BP_HUMAN	5.25e-20	0.249398	4.55e-19				GGH_HUMAN	3.68549e-07	0.202511	3.77973e-06					PGRP2_HUMAN	0.00383981	0.0801979	0.0491986
	CBG_HUMAN	2.05e-19	-0.188572	1.71e-18				GPX3_HUMAN	5.85641e-07	-0.11875	5.7837e-06					CRIS3_HUMAN	0.00429388	0.14101	0.0529789
	CRIS3_HUMAN	8.13e-19	-0.208467	6.54e-18				A1AT_HUMAN	6.80947e-07	-0.100976	6.48476e-06					TAGL2_HUMAN	0.00515928	0.826043	0.061383
	BGH3_HUMAN	1.01e-18	0.156815	7.87e-18				NCHL1_HUMAN	8.25548e-07	-0.140813	7.59072e-06					C1QT3_HUMAN	0.00714708	0.715381	0.0821008
	APOA2_HUMAN	1.38e-17	0.121208	1.04e-16				LBP_HUMAN	1.09232e-06	0.0895899	9.70887e-06					LG3BP_HUMAN	0.00779006	-0.120439	0.0834717
	GPX3_HUMAN	1.98e-17	-0.202663	1.44e-16				LYAM1_HUMAN	1.77183e-06	-0.0639532	1.52405e-05					PROC_HUMAN	0.00793816	0.107784	0.0834717
	VTNC_HUMAN	2.87e-16	0.0892553	2.02e-15				PROP_HUMAN	5.22709e-06	0.0611234	4.3556e-05					KVD20_HUMAN	0.00810689	0.0987984	0.0834717
	CO8A_HUMAN	4.4e-16	-0.139836	3e-15				CFAI_HUMAN	5.59091e-06	0.0551876	4.51759e-05					PON3_HUMAN	0.00826868	0.0847073	0.0834717
	CO3_HUMAN	4.76e-16	0.0854707	3.15e-15				SAA4_HUMAN	1.04527e-05	0.0895219	8.1976e-05					HYI_HUMAN	0.00937491	-0.0808252	0.0918554
	IPSP_HUMAN	6.03e-16	0.131913	3.88e-15				APOC2_HUMAN	1.6982e-05	0.0822609	0.000126152					LDHA_HUMAN	0.010456	0.232375	0.0922731
	FA7_HUMAN	2.51e-15	0.197459	1.57e-14				CRAC1_HUMAN	1.70317e-05	-0.0616255	0.000126152					TPM4_HUMAN	0.0105879	0.688261	0.0922731
	CYTC_HUMAN	4.26e-15	-0.178118	2.59e-14				VCAM1_HUMAN	1.88697e-05	-0.175395	0.000135988					HIF3A_HUMAN	0.0111124	0.15224	0.0922731
	APOC3_HUMAN	7.87e-15	0.228802	4.66e-14				FA7_HUMAN	2.09643e-05	0.0921217	0.000147108					ACTBL_HUMAN	0.0118437	0.589782	0.0922731
	CO7_HUMAN	1.25e-14	-0.122	7.22e-14				BTD_HUMAN	3.89297e-05	0.0881692	0.000266168					ACTB_HUMAN	0.0120345	0.443352	0.0922731
	VTDB_HUMAN	2.16e-14	-0.0780701	1.22e-13				CRP_HUMAN	5.39732e-05	0.783473	0.000359796					BGH3_HUMAN	0.0121503	0.0836932	0.0922731
	APOA1_HUMAN	3.11e-14	0.13809	1.71e-13				FHR4_HUMAN	5.83332e-05	-0.0707669	0.000379377					ACTC_HUMAN	0.0122031	0.531524	0.0922731
	FHR1_HUMAN	3.5e-14	-0.135536	1.88e-13				VTDB_HUMAN	7.33379e-05	-0.0397884	0.000465605					TARSH_HUMAN	0.0122199	0.331357	0.0922731
	APOB_HUMAN	3.96e-14	0.110646	2.07e-13				APOB_HUMAN	7.54861e-05	0.052347	0.000468098					SPRL1_HUMAN	0.0125774	0.278634	0.0922731
	C4BPA_HUMAN	7.98e-14	-0.0854649	4.02e-13				APOE_HUMAN	8.05118e-05	0.0638646	0.000487916					IGJ_HUMAN	0.0125965	0.116036	0.0922731
	LYAM1_HUMAN	8.03e-14	-0.104996	4.02e-13				CD5L_HUMAN	0.000110619	-0.068832	0.000654199					NCHL1_HUMAN	0.0126306	0.169598	0.0922731
	ADIPO_HUMAN	8.97e-14	-0.211762	4.39e-13				TITIN_HUMAN	0.000112857	0.226855	0.000654199					VINC_HUMAN	0.0131431	0.63376	0.0922731
	FIBB_HUMAN	1.01e-13	-0.259946	4.82e-13				KV311_HUMAN	0.000140346	-0.0565947	0.000796235					APOC4_HUMAN	0.013482	-0.142486	0.0922731
	C4BPB_HUMAN	1.11e-13	-0.100549	5.22e-13				HEP2_HUMAN	0.000151786	0.043536	0.000843196					VTI1B_HUMAN	0.0135709	0.176329	0.0922731
	CBPN_HUMAN	1.19e-13	-0.108874	5.46e-13				MBL2_HUMAN	0.000162349	-0.0942346	0.000860709					CALM1_HUMAN;CALM2_HUMAN;CALM3_HUMAN	0.0135723	0.723915	0.0922731
	PLTP_HUMAN	2.26e-13	0.183936	1e-12				FA9_HUMAN	0.000163224	0.057395	0.000860709					UTS2_HUMAN	0.0142482	0.0137906	0.0941172
	APOC1_HUMAN	2.28e-13	0.231659	1e-12				APOC4_HUMAN	0.000164622	0.130736	0.000860709					APOE_HUMAN	0.0152534	-0.0778066	0.0941172
	A1AT_HUMAN	3.55e-13	-0.154843	1.54e-12				IGLC3_HUMAN	0.000170414	-0.0530437	0.000873859					HPT_HUMAN	0.0152944	-0.185172	0.0941172
	FCN3_HUMAN	4.7e-13	0.152362	2e-12				CO4A_HUMAN	0.000174483	0.0462215	0.00087784					PPIA_HUMAN	0.0153043	0.390187	0.0941172
	ITIH1_HUMAN	7.57e-13	-0.112267	3.16e-12				A2GL_HUMAN	0.000179483	-0.0606995	0.000882443					ALBU_HUMAN	0.0155018	0.282577	0.0941172
	FIBA_HUMAN	9.6e-13	-0.248362	3.93e-12				DOPO_HUMAN	0.000182017	-0.253371	0.000882443					RS14_HUMAN	0.0155387	0.144299	0.0941172
	MASP2_HUMAN	1.59e-12	0.11094	6.41e-12				IGK_HUMAN	0.00020266	-0.0622304	0.00096498					ITIH3_HUMAN	0.0164425	0.122682	0.0948188
	ANT3_HUMAN	2.9e-12	-0.0952046	1.15e-11				PRAP1_HUMAN	0.000217232	0.303659	0.00101622					K2C4_HUMAN	0.0165321	0.138152	0.0948188
	K2C4_HUMAN	3.67e-12	-0.296364	1.42e-11				FA10_HUMAN	0.00029368	0.0343408	0.00135016					SPP24_HUMAN	0.0166065	0.12512	0.0948188
	RS14_HUMAN	4.53e-12	-0.332191	1.73e-11				ECM1_HUMAN	0.000306888	-0.126253	0.00138697					VASN_HUMAN	0.0172553	0.154752	0.0948188
	PON1_HUMAN	6.89e-12	0.095214	2.59e-11				CO8G_HUMAN	0.000505848	0.0495328	0.00224806					TYB4_HUMAN	0.0174596	0.570019	0.0948188
	SRC8_HUMAN	9.05e-12	-0.321356	3.34e-11				SRC8_HUMAN	0.000561791	-0.167601	0.00245574					PRG4_HUMAN	0.0176885	-0.171246	0.0948188
	HV373_HUMAN	1.14e-11	-0.12332	4.14e-11				APOC1_HUMAN	0.000602704	-0.0877336	0.0025921					ITPR1_HUMAN	0.0177356	0.154898	0.0948188
	HEP2_HUMAN	1.77e-11	0.0976933	6.34e-11				KVD20_HUMAN	0.000794816	-0.0526065	0.00336407					FBLN1_HUMAN	0.0180508	0.187591	0.0948188
	APOC2_HUMAN	1.91e-11	-0.182082	6.74e-11				APOC3_HUMAN	0.00083012	0.0697577	0.00345859					IBP6_HUMAN	0.0184907	0.175359	0.0948188
	IGJ_HUMAN	2e-11	-0.172537	6.87e-11				IPSP_HUMAN	0.000964193	0.0842289	0.00395539					KAIN_HUMAN	0.0185008	0.131114	0.0948188
	OBSCN_HUMAN	2.01e-11	-0.360771	6.87e-11				IGKC_HUMAN	0.000986195	-0.0478251	0.00398435					CO4A_HUMAN	0.018806	-0.0715563	0.0949227
	INHBC_HUMAN	2.12e-11	0.488714	7.13e-11				HV373_HUMAN	0.00103949	-0.0634011	0.00413697					PON1_HUMAN	0.0195474	0.0743484	0.0971923
	APOD_HUMAN	2.16e-11	-0.130884	7.16e-11				HV64D_HUMAN	0.00108044	-0.0471935	0.00422574					IGHM_HUMAN	0.0200428	0.108029	0.0981898
	SAA4_HUMAN	5.28e-11	0.139142	1.72e-10				K2C4_HUMAN	0.00109349	-0.107372	0.00422574					KV106_HUMAN	0.0211989	0.0792565	0.100474
	CO8B_HUMAN	6e-11	-0.0974481	1.93e-10				HV205_HUMAN	0.00137711	-0.0720711	0.00506919					CAP1_HUMAN	0.0212907	1.47661	0.100474
	HV428_HUMAN	2.36e-10	-0.145335	7.5e-10				F13B_HUMAN	0.00138079	-0.0690039	0.00506919					APOA1_HUMAN	0.0215802	0.0792011	0.100474
	FETUB_HUMAN	2.49e-10	0.128917	7.8e-10				ITIH1_HUMAN	0.00138331	-0.0452874	0.00506919					1433S_HUMAN	0.0220174	0.751587	0.100474
	HV434_HUMAN	3.42e-10	-0.1269	1.05e-09				CFAB_HUMAN	0.00138779	0.052455	0.00506919					MMRN2_HUMAN	0.0226616	0.274243	0.100474
	QSOX1_HUMAN	7.09e-10	-0.161685	2.16e-09				NDST1_HUMAN	0.00146043	-0.123493	0.00526246					HV373_HUMAN	0.0227133	0.0842224	0.100474
	AFAM_HUMAN	7.8e-10	0.127921	2.34e-09				HRG_HUMAN	0.00158403	-0.0382539	0.00563173					TBA1B_HUMAN	0.0227867	0.403337	0.100474
	ECM1_HUMAN	1.17e-09	-0.226353	3.47e-09				ZPI_HUMAN	0.00161303	0.0415532	0.00565937					PROF1_HUMAN	0.0229219	0.110726	0.100474
	KCRU_HUMAN;KCRU_HUMAN;KCRS_HUMAN;CSK22_HUMAN;CSK21_HUMAN;CSK23_HUMAN	1.24e-09	-0.289813	3.62e-09				IGHG2_HUMAN	0.00198498	-0.0425906	0.006763					CXCL7_HUMAN	0.0235477	0.417324	0.101877
	KV315_HUMAN	1.36e-09	-0.0930196	3.94e-09				RS14_HUMAN	0.0020012	-0.101199	0.006763					TLN1_HUMAN	0.0240279	0.436382	0.102622
	IC1_HUMAN	1.42e-09	-0.0953959	4.05e-09				FIBB_HUMAN	0.00200368	-0.0704386	0.006763					PLAK_HUMAN	0.0260539	0.740401	0.109397
	LCAT_HUMAN	1.56e-09	0.0800558	4.38e-09				ATRN_HUMAN	0.00213951	0.0426134	0.0071312					DOPO_HUMAN	0.0262712	0.0964003	0.109397
	CFAB_HUMAN	1.78e-09	-0.0839343	4.94e-09				HV309_HUMAN	0.0022849	-0.0478507	0.00752178					TMPS6_HUMAN	0.0274164	0.609425	0.112757
	NRP1_HUMAN	2.92e-09	-0.499744	8.02e-09				LYSC_HUMAN	0.00232246	-0.0536109	0.0075522					CDC42_HUMAN	0.0282898	1.17936	0.113702
	BTD_HUMAN	3.19e-09	0.0917562	8.66e-09				FIBA_HUMAN	0.00255226	-0.0710391	0.00819947					PGBM_HUMAN	0.0283288	0.203803	0.113702
	RINI_HUMAN	5.37e-09	-0.538687	1.44e-08				SYF1_HUMAN	0.00260468	-0.164458	0.00826824					OBSCN_HUMAN	0.0294282	0.244673	0.116708
	FHR2_HUMAN	5.6e-09	-0.0989101	1.48e-08				ITIH2_HUMAN	0.00267039	-0.0477669	0.00837711					CETP_HUMAN	0.0337003	0.116379	0.132078
	FA5_HUMAN	1.25e-08	0.10494	3.28e-08				MATK_HUMAN	0.00306945	-0.045876	0.00951701					PF4V_HUMAN	0.0348319	0.678003	0.134926
	CRAC1_HUMAN	1.27e-08	-0.136507	3.28e-08				CO5_HUMAN	0.00310564	-0.0259418	0.00951853					RAP1B_HUMAN	0.0380017	1.07479	0.145513
	CERU_HUMAN	2.12e-08	-0.0721516	5.41e-08				FBLN5_HUMAN	0.00347498	-0.314596	0.0105295					PRDX6_HUMAN	0.0415497	0.185001	0.15499
	APOM_HUMAN	2.97e-08	-0.101494	7.52e-08				CYTC_HUMAN	0.00409246	-0.0522307	0.0122612					ITA2B_HUMAN	0.0415616	0.361008	0.15499
	FBLN3_HUMAN	3.45e-08	-0.107747	8.62e-08				FCN2_HUMAN	0.00414523	0.11786	0.0122813					ACTN4_HUMAN	0.0419246	0.151076	0.15499
	GP1BA_HUMAN	4e-08	-0.252973	9.9e-08				EMAL6_HUMAN	0.00422406	-0.113245	0.0123773					ZYX_HUMAN	0.0423378	0.165718	0.15499
	KV229_HUMAN	4.23e-08	-0.111017	1.03e-07				FCG3A_HUMAN	0.00457998	0.0850216	0.013212					F13A_HUMAN	0.044904	0.160469	0.161987
	VCAM1_HUMAN	5.63e-08	-0.231505	1.36e-07				A1AG2_HUMAN	0.00460802	0.0670769	0.013212					HSP7C_HUMAN	0.0452216	0.638333	0.161987
	KVD20_HUMAN	5.71e-08	-0.07923	1.37e-07				HV307_HUMAN	0.00497202	-0.0475608	0.0140293					ENOA_HUMAN	0.0479315	0.672419	0.169867
	HABP2_HUMAN	7.38e-08	0.0665502	1.75e-07				HV404_HUMAN	0.00504025	-0.0747138	0.0140293					HV118_HUMAN	0.0507817	-0.0728652	0.178074
	PGRP2_HUMAN	8.25e-08	-0.0775952	1.93e-07				IGL1_HUMAN	0.00505092	-0.0428326	0.0140293					PLF4_HUMAN	0.052842	0.552356	0.182064
	DOPO_HUMAN	8.98e-08	-0.218875	2.08e-07				AOC3_HUMAN	0.00554712	-0.0490511	0.0152487					FHR5_HUMAN	0.0531418	0.0884024	0.182064
	KV311_HUMAN	9.24e-08	-0.0796101	2.12e-07				CO9_HUMAN	0.00564198	-0.0513302	0.0153127					PCOC1_HUMAN	0.0535869	0.182652	0.182064
	LAMP2_HUMAN	1.56e-07	0.219935	3.55e-07				HBA_HUMAN	0.00568523	0.225225	0.0153127					FA9_HUMAN	0.0541057	-0.0726333	0.182064
	PON3_HUMAN	2.38e-07	0.0748011	5.35e-07				APOA1_HUMAN	0.00607641	-0.0454059	0.0162026					TSP1_HUMAN	0.0585467	0.317655	0.193765
	MATK_HUMAN	2.78e-07	-0.0940323	6.2e-07				IGM_HUMAN	0.00628238	-0.0594143	0.016586					IGL1_HUMAN	0.0587461	0.0703228	0.193765
	HV307_HUMAN	3.01e-07	-0.0761415	6.65e-07				ACTN4_HUMAN	0.0068222	-0.159761	0.0178346					CALL5_HUMAN	0.0606941	0.274636	0.198227
	FCGBP_HUMAN	3.88e-07	0.113385	8.49e-07				HV353_HUMAN	0.00714547	-0.0938097	0.0184983					TBB1_HUMAN	0.0641322	0.412608	0.203702
	RLF_HUMAN	4.2e-07	-0.248736	9.1e-07				HV601_HUMAN	0.00735599	-0.060841	0.0188602					SRC8_HUMAN	0.0646826	0.30649	0.203702
	APOC4_HUMAN	4.44e-07	0.132119	9.52e-07				PRP4B_HUMAN	0.00755328	0.29932	0.0191816					APOM_HUMAN	0.0648412	0.0633146	0.203702
	HV372_HUMAN	8.04e-07	-0.138051	1.71e-06				FCGBP_HUMAN	0.0078758	0.0518472	0.019812					RET4_HUMAN	0.0649193	0.0752963	0.203702
	PRAP1_HUMAN	8.57e-07	0.789492	1.8e-06				IGHM_HUMAN	0.0083886	-0.071881	0.0209047					ILK_HUMAN	0.065925	0.0619816	0.203702
	A2MG_HUMAN	9.94e-07	-0.0805764	2.07e-06				HPT_HUMAN	0.00872632	0.0519138	0.021545					ANT3_HUMAN	0.0660394	0.0544189	0.203702
	KLKB1_HUMAN	1.03e-06	-0.0602436	2.13e-06				IGLL1_HUMAN	0.00901195	-0.0488089	0.0218865					RED1_HUMAN	0.068487	0.410127	0.205014
	HRG_HUMAN	1.22e-06	-0.060832	2.5e-06				CFAD_HUMAN	0.00902881	-0.0416493	0.0218865					MINP1_HUMAN	0.0687875	0.143547	0.205014
	A2AP_HUMAN	1.6e-06	-0.0698912	3.25e-06				SODE_HUMAN	0.00916843	-0.177387	0.0220247					MYH9_HUMAN	0.0688985	0.33209	0.205014
	TRY1_HUMAN	1.9e-06	-0.385547	3.82e-06				ICAM2_HUMAN	0.00942818	-0.349012	0.0224465					COF1_HUMAN	0.0689262	0.275449	0.205014
	KCNU1_HUMAN	2.28e-06	-0.148459	4.54e-06				NOE1_HUMAN	0.00997698	-0.298872	0.0235428					ITIH1_HUMAN	0.0697824	0.057187	0.205724
	HV323_HUMAN	2.87e-06	-0.0754395	5.66e-06				VTI1B_HUMAN	0.0105632	-0.0466282	0.0247075					K1C17_HUMAN	0.070968	1.23179	0.20674
	LYSC_HUMAN	3.17e-06	-0.0792801	6.2e-06				ATS13_HUMAN	0.0107011	-0.118736	0.0248124					MMP28_HUMAN	0.0713683	0.263336	0.20674
	LV151_HUMAN	4.08e-06	-0.120943	7.93e-06				LYVE1_HUMAN	0.0119024	0.0687923	0.02736					IGF1_HUMAN	0.0724999	0.143887	0.208208
	NLTP_HUMAN	4.47e-06	-0.134422	8.6e-06				KV112_HUMAN;KVD12_HUMAN	0.01288	-0.0370771	0.0288758					AFAM_HUMAN	0.0736474	-0.0819847	0.208694
	IGF1_HUMAN	6.34e-06	-0.127227	1.21e-05				IGJ_HUMAN	0.0129742	-0.0724616	0.0288758					KPYM_HUMAN	0.0739221	-0.23639	0.208694
	IGM_HUMAN	6.4e-06	-0.0703484	1.21e-05				PGBM_HUMAN	0.0130501	-0.10451	0.0288758					PRAP1_HUMAN	0.0762216	-0.267374	0.213377
	HV374_HUMAN	6.92e-06	-0.0795579	1.3e-05				KLKB1_HUMAN	0.0130835	0.0230948	0.0288758					KRT86_HUMAN;KRT83_HUMAN;KRT85_HUMAN;KRT81_HUMAN	0.0773891	0.276487	0.213642
	ANGI_HUMAN	7.08e-06	-0.139901	1.32e-05				KCRU_HUMAN;KCRU_HUMAN;KCRS_HUMAN;CSK22_HUMAN;CSK21_HUMAN;CSK23_HUMAN	0.0131033	-0.0869809	0.0288758					HV103_HUMAN	0.0775988	-0.110956	0.213642
	CELR2_HUMAN	7.84e-06	-0.169813	1.45e-05				F13A_HUMAN	0.0147286	-0.0631394	0.0321913					IGLC3_HUMAN	0.0789017	0.0617384	0.214473
	PLEK_HUMAN	8.61e-06	-0.125386	1.58e-05				RFX7_HUMAN	0.0153389	-0.23973	0.0332528					LV310_HUMAN	0.0800814	-0.0525837	0.214473
	HIF3A_HUMAN	9.43e-06	-0.166555	1.71e-05				APOA5_HUMAN	0.0155594	-0.354596	0.0334587					AMPN_HUMAN	0.0801943	0.0769819	0.214473
	B2MG_HUMAN	1.21e-05	-0.060785	2.18e-05				HBB_HUMAN	0.0165344	0.194034	0.035271					HSP76_HUMAN	0.0812652	1.54717	0.214473
	HV315_HUMAN	1.29e-05	-0.0730977	2.31e-05				LV743_HUMAN	0.0174723	-0.0403051	0.0369758					HV320_HUMAN	0.081432	0.095726	0.214473
	IGHM_HUMAN	1.31e-05	-0.082015	2.33e-05				HV374_HUMAN	0.018129	-0.047976	0.0377807					MUC18_HUMAN	0.0817634	0.217915	0.214473
	CD44_HUMAN	1.4e-05	-0.0729302	2.46e-05				HBD_HUMAN	0.0181507	0.156592	0.0377807					MATK_HUMAN	0.0829831	0.0648905	0.215972
	CD5L_HUMAN	1.41e-05	-0.0682847	2.46e-05				IGLC7_HUMAN	0.0182777	-0.0924352	0.0377807					HABP2_HUMAN	0.084792	0.0450276	0.217757
	LV310_HUMAN	1.53e-05	-0.0670469	2.66e-05				CC150_HUMAN	0.0187208	-0.0580635	0.0383989					DESP_HUMAN	0.0849765	0.337934	0.217757
	KV401_HUMAN	2.1e-05	-0.0809704	3.61e-05				BGH3_HUMAN	0.0188828	0.0437374	0.0384355					NRP1_HUMAN	0.0869273	0.349398	0.218586
	CBPB2_HUMAN	2.64e-05	-0.0640435	4.5e-05				CELR2_HUMAN	0.0190866	-0.0863207	0.0385561					HRG_HUMAN	0.0870011	0.0433208	0.218586
	MMP28_HUMAN	2.73e-05	-0.16232	4.62e-05				CBPB2_HUMAN	0.0199266	-0.0413971	0.0398178					THBG_HUMAN	0.0876449	-0.0557273	0.218586
	F13B_HUMAN	3.4e-05	-0.0997276	5.72e-05				NLTP_HUMAN	0.020141	-0.0611664	0.0398178					CAH2_HUMAN	0.0880831	0.253107	0.218586
	TFR1_HUMAN	3.44e-05	-0.0846699	5.74e-05				KV621_HUMAN	0.0203132	-0.0439865	0.0398178					ROBO4_HUMAN	0.0893529	0.572032	0.218586
	LAMP1_HUMAN	3.82e-05	-0.166952	6.32e-05				PCOC1_HUMAN	0.0203167	-0.0748227	0.0398178					APOB_HUMAN	0.0894072	-0.0634289	0.218586
	RFX7_HUMAN	4.94e-05	-0.320125	8.11e-05				HV372_HUMAN	0.0204578	-0.0529439	0.0398178					LV140_HUMAN	0.0898931	-0.058667	0.218586
	LUM_HUMAN	4.97e-05	0.0709124	8.11e-05				APOA_HUMAN	0.0208397	-0.0501072	0.0402671					HV311_HUMAN	0.0908778	0.125478	0.219379
	LV861_HUMAN	5.33e-05	-0.220183	8.63e-05				VWF_HUMAN	0.021741	-0.221605	0.0417065					MGP_HUMAN	0.0915393	0.135342	0.219386
	ICAM2_HUMAN	5.76e-05	-0.411866	9.27e-05				IGHA2_HUMAN	0.0226758	-0.0416761	0.043189					IGM_HUMAN	0.0925559	0.057507	0.220238
	HV333_HUMAN	6.15e-05	-0.103632	9.82e-05				ERN1_HUMAN	0.0228525	0.0948595	0.0432168					S10A7_HUMAN	0.0942612	0.700771	0.221299
	THRB_HUMAN	7.12e-05	-0.0494079	0.000112892				CD59_HUMAN	0.0247203	0.270069	0.0463576					DPOLQ_HUMAN	0.0943301	-0.24736	0.221299
	LV144_HUMAN	9.04e-05	-0.0583937	0.000142055				PI16_HUMAN	0.024861	0.0833669	0.0463576					VTDB_HUMAN	0.0964748	0.0312734	0.224747
	PLSL_HUMAN	9.15e-05	-0.120744	0.000142055				TRFE_HUMAN	0.0254047	-0.0360012	0.0470425					TBA4A_HUMAN	0.097853	0.488856	0.226375
	TRY3_HUMAN	9.15e-05	-1.06532	0.000142055				VASN_HUMAN	0.0260959	-0.065037	0.0474781					CATA_HUMAN	0.100637	0.0801412	0.23121
	RET4_HUMAN	9.92e-05	0.0736415	0.000152969				HV320_HUMAN	0.0261488	-0.053906	0.0474781					AACT_HUMAN	0.101706	0.0572159	0.232065
	HPTR_HUMAN	0.000112882	-0.0724894	0.00017289				CLUS_HUMAN	0.0263435	-0.0318557	0.0474781					CLUS_HUMAN	0.103126	0.0473729	0.233705
	APMAP_HUMAN	0.000117441	0.158269	0.000178657				SPRL1_HUMAN	0.0263522	-0.167152	0.0474781					LV151_HUMAN	0.105751	0.12326	0.235313
	PXDC2_HUMAN	0.000138671	-0.0333616	0.000209538				IGG1_HUMAN	0.0265727	-0.0409517	0.047554					CAH1_HUMAN	0.105866	0.192183	0.235313
	FA12_HUMAN	0.000143216	0.0704205	0.000214963				DKC1_HUMAN	0.0270684	-0.0518333	0.0481183					PI16_HUMAN	0.105955	-0.0879925	0.235313
	LV469_HUMAN	0.000150523	-0.164007	0.000223255				PIGR_HUMAN	0.0283905	0.0989882	0.0501098					PROZ_HUMAN	0.107837	0.072242	0.237908
	F13A_HUMAN	0.000150949	-0.102174	0.000223255				QSOX1_HUMAN	0.0285646	-0.0435067	0.0501098					CNDP1_HUMAN	0.108736	0.0441918	0.238312
	IGLC7_HUMAN	0.000151716	-0.169471	0.000223255				PON3_HUMAN	0.0292364	-0.0302664	0.0509531					DKC1_HUMAN	0.109657	0.0683613	0.238761
	APOE_HUMAN	0.000168999	0.0585419	0.000247073				KCNU1_HUMAN	0.029791	-0.0715487	0.0515826					IGLL1_HUMAN	0.113089	0.0711542	0.244633
	ATS13_HUMAN	0.000180013	-0.147082	0.000261478				CETP_HUMAN	0.0317307	-0.0522968	0.0545866					BLVRB_HUMAN	0.117797	0.20304	0.253175
	C1RL_HUMAN	0.000183342	-0.0583203	0.000264606				SAA2_HUMAN	0.0326479	0.478759	0.0558044					GSTP1_HUMAN	0.119295	0.280977	0.254749
	KV224_HUMAN	0.000185461	-0.0616472	0.000265959				IL1AP_HUMAN	0.0329333	-0.114406	0.0558483					A1AT_HUMAN	0.121107	0.0816391	0.256973
	HV432_HUMAN	0.000205732	-0.0935194	0.000293163				FA11_HUMAN	0.0331699	0.084726	0.0558483					PRDX2_HUMAN	0.122292	0.134196	0.257844
	FHR5_HUMAN	0.00020803	-0.0934064	0.000294572				KAIN_HUMAN	0.0336262	-0.0591299	0.0558483					HEP2_HUMAN	0.125933	-0.0416803	0.263851
	IGLC3_HUMAN	0.000251738	-0.0516448	0.000354235				HBG1_HUMAN	0.0336658	0.15892	0.0558483					HV307_HUMAN	0.128276	0.0650684	0.265799
	IGHG2_HUMAN	0.000260992	-0.055692	0.000364976				KV116_HUMAN	0.033773	-0.0371854	0.0558483					ACTG_HUMAN	0.128458	1.74194	0.265799
	TENX_HUMAN	0.000413404	0.138017	0.000574544				FHR5_HUMAN	0.0339302	-0.0532591	0.0558483					S10A8_HUMAN	0.129748	-0.382624	0.26681
	PGBM_HUMAN	0.000419401	-0.119024	0.000579301				KV108_HUMAN	0.0342137	-0.0358579	0.0559695					PLEK_HUMAN	0.133289	-0.0541119	0.272411
	IGHA1_HUMAN	0.000466015	-0.0857836	0.000639762				SE1L3_HUMAN	0.0345922	0.102618	0.0562435					SYUA_HUMAN	0.138165	0.586769	0.280654
	HV349_HUMAN	0.000486936	-0.0676779	0.000664432				TRY3_HUMAN	0.0369836	-0.77714	0.0597674					APMAP_HUMAN	0.139806	0.143929	0.282266
	K1C17_HUMAN	0.000560587	-1.14639	0.000760323				KV315_HUMAN	0.0374842	-0.031228	0.0601327					KVD07_HUMAN	0.141247	-0.223985	0.282928
	PROC_HUMAN	0.000592163	-0.0543917	0.000798339				MA1A1_HUMAN	0.0376607	0.0436656	0.0601327					ATS13_HUMAN	0.142553	0.096976	0.282928
	CAMP_HUMAN	0.000636058	0.160038	0.000850396				MENT_HUMAN	0.0384314	-0.0763115	0.0609979					HV102_HUMAN	0.142682	0.0766292	0.282928
	LV657_HUMAN	0.00063833	-0.0544546	0.000850396				RET4_HUMAN	0.0399131	-0.0329301	0.0629749					PMGE_HUMAN	0.143679	0.788454	0.283219
	IGD_HUMAN	0.000861971	-0.0848991	0.00114158				OMD_HUMAN	0.0447341	-0.0468913	0.0697049					MYL6_HUMAN	0.145307	-0.0741742	0.284744
	CGT_HUMAN	0.000881813	-0.4459	0.00116103				TSP1_HUMAN	0.0447548	0.475996	0.0697049					RSU1_HUMAN	0.148927	-0.43718	0.290107
	HV601_HUMAN	0.000915592	-0.0756918	0.0011985				GSTO1_HUMAN	0.0449628	0.117616	0.0697049					K1H1_HUMAN	0.149786	0.0900913	0.290107
	TMPS6_HUMAN	0.000957134	-0.29348	0.00124271				TPIS_HUMAN	0.0471013	-0.494639	0.0725981					S10A9_HUMAN	0.151397	-0.18848	0.291534
	HV551_HUMAN	0.000960407	-0.152091	0.00124271				LDHB_HUMAN	0.0486281	-0.0708099	0.0741901					TRFL_HUMAN	0.154458	0.352618	0.293029
	KV320_HUMAN	0.000984145	-0.0512152	0.00126615				FBLN1_HUMAN	0.0486906	-0.0636548	0.0741901					HV374_HUMAN	0.154662	0.0675208	0.293029
	URP2_HUMAN	0.0010298	-0.165307	0.00131735				LV144_HUMAN	0.0501618	-0.0314899	0.075644					TGO1_HUMAN	0.155561	-0.465708	0.293029
	SYF1_HUMAN	0.00105444	-0.0987682	0.00133446				AACT_HUMAN	0.0502122	-0.0268059	0.075644					PPR36_HUMAN	0.155692	1.5867	0.293029
	PIGR_HUMAN	0.00105503	0.167067	0.00133446				C1RL_HUMAN	0.0531589	0.0357012	0.0794389					HBG1_HUMAN	0.15917	-0.0257009	0.297892
	MA1A1_HUMAN	0.00119005	0.086855	0.00149684				CO4B_HUMAN	0.0533271	0.031459	0.0794389					HBD_HUMAN	0.161018	0.0397439	0.298619
	APOH_HUMAN	0.00124989	0.0405868	0.00155578				KV224_HUMAN	0.0544736	-0.0434177	0.0806961					KCNU1_HUMAN	0.161352	0.0612995	0.298619
	KV127_HUMAN	0.00125073	-0.126317	0.00155578				PLMN_HUMAN	0.0547981	-0.0201698	0.0807282					CBPN_HUMAN	0.162958	0.0391256	0.299926
	KV117_HUMAN	0.00138729	-0.0500387	0.00171617				T2R39_HUMAN	0.0551675	-0.0591419	0.0808259					KV228_HUMAN;KVD28_HUMAN	0.165613	-0.0690154	0.303137
	LV316_HUMAN	0.00140653	-0.0732188	0.00173045				ANGT_HUMAN	0.0571333	0.0656177	0.083241					KV117_HUMAN	0.167654	0.0570315	0.305196
	ENPP2_HUMAN	0.00144749	0.210509	0.00177117				A1AG1_HUMAN	0.0574403	0.0528422	0.083241					CYTC_HUMAN	0.171078	0.0475314	0.308205
	LV743_HUMAN	0.00148023	-0.0444202	0.00180144				CDKL3_HUMAN	0.0584276	-0.164641	0.083998					KV311_HUMAN	0.171157	-0.0282866	0.308205
	LV208_HUMAN	0.00149663	-0.0514243	0.00181161				PROZ_HUMAN	0.0585927	-0.0210298	0.083998					FETUA_HUMAN	0.175462	0.0279067	0.312465
	THBG_HUMAN	0.00153066	-0.0540111	0.00184289				RBM25_HUMAN	0.0605957	-0.0660929	0.0864049					OPTN_HUMAN	0.176844	0.389335	0.312465
	KV621_HUMAN	0.00165382	-0.0707261	0.00198059				PXDC2_HUMAN	0.0655797	-0.0247993	0.0926585					1433Z_HUMAN	0.177224	0.133926	0.312465
	ECT2_HUMAN	0.00200589	-0.0560352	0.00238951				CBPN_HUMAN	0.0656763	-0.0248002	0.0926585					LV214_HUMAN	0.177274	-0.23181	0.312465
	TETN_HUMAN	0.00221122	-0.0468349	0.00262025				HV349_HUMAN	0.0677214	-0.0408351	0.095041					VTNC_HUMAN	0.179261	-0.0317131	0.312576
	A1AG2_HUMAN	0.00249622	0.089007	0.00294248				FHR1_HUMAN	0.0691233	-0.0338859	0.0965005					HV692_HUMAN	0.179308	-0.0452342	0.312576
	APOA5_HUMAN	0.0026159	-0.423175	0.00306749				IGF2_HUMAN	0.069595	0.0210765	0.0965021					GRP78_HUMAN	0.180455	0.199947	0.312576
	PROS_HUMAN	0.00277874	-0.0350081	0.00324155				KV228_HUMAN;KVD28_HUMAN	0.0698482	-0.0466283	0.0965021					IGK_HUMAN	0.181091	0.0611244	0.312576
	FBLN5_HUMAN	0.0028894	-0.31148	0.00335328				KV127_HUMAN	0.0725805	-0.0547076	0.0993482					KV112_HUMAN;KVD12_HUMAN	0.183682	-0.0267319	0.315219
	MMRN2_HUMAN	0.00294738	-0.0984724	0.00340301				DPOLQ_HUMAN	0.0726534	0.0795014	0.0993482					K22E_HUMAN	0.185792	0.86409	0.315219
	ACTN4_HUMAN	0.00304384	-0.121994	0.00349646				KV229_HUMAN	0.0735845	-0.0457059	0.100108					GELS_HUMAN	0.185843	0.194457	0.315219
	CR063_HUMAN	0.00318	-0.0458578	0.00363432				LV403_HUMAN	0.0753232	-0.224492	0.101953					TBB5_HUMAN	0.18657	0.502615	0.315219
	HV205_HUMAN	0.00323781	-0.0623525	0.0036817				IGHA1_HUMAN	0.0767533	-0.0273259	0.103223					CO7_HUMAN	0.187353	0.0351764	0.315219
	FA9_HUMAN	0.00330798	0.045234	0.00374259				FINC_HUMAN	0.0777229	-0.0224377	0.103223					FBLN3_HUMAN	0.190901	0.0539611	0.3181
	CFAI_HUMAN	0.00335459	0.0422918	0.00377635				HV741_HUMAN	0.0778896	-0.269709	0.103223					HBB_HUMAN	0.192433	-0.0257458	0.3181
	LIMS1_HUMAN	0.0034026	0.507329	0.00379442				HSPB1_HUMAN	0.0780927	0.204823	0.103223					PLMN_HUMAN	0.192864	0.0379083	0.3181
	IGHA2_HUMAN	0.0034077	-0.0648343	0.00379442				PON1_HUMAN	0.0787084	-0.0242734	0.103223					C8AP2_HUMAN	0.193638	0.405757	0.3181
	C1R_HUMAN	0.0034212	-0.0356379	0.00379442				SAA1_HUMAN	0.0788557	0.266749	0.103223					CO8B_HUMAN	0.19384	0.0383924	0.3181
	LV39_HUMAN	0.00348291	-0.0455916	0.00384393				AMPN_HUMAN	0.0789714	-0.0379209	0.103223					HV323_HUMAN	0.195503	0.0564178	0.318549
	HV145_HUMAN	0.00434764	-0.0951818	0.00477488				ECT2_HUMAN	0.0831314	0.0326519	0.107692					IGKC_HUMAN	0.196026	0.0538024	0.318549
	ALBU_HUMAN	0.00446399	-0.123036	0.00487886				CD14_HUMAN	0.0835798	-0.0312665	0.107692					MASP2_HUMAN	0.197644	-0.0497616	0.319619
	HV64D_HUMAN	0.00451042	-0.0373998	0.0049058				PDIA3_HUMAN	0.083602	-0.145385	0.107692					CD5L_HUMAN	0.199693	0.039447	0.320527
	PLMN_HUMAN	0.00513654	-0.0308602	0.00555994				CAD13_HUMAN	0.0875185	-0.129457	0.112195					ITB3_HUMAN	0.200219	0.480116	0.320527
	HBB_HUMAN	0.00519523	-0.28331	0.00559656				HV323_HUMAN	0.0909879	-0.0275263	0.116085					C1QB_HUMAN	0.201926	0.0417641	0.320527
	HV309_HUMAN	0.00536381	-0.0439562	0.00575065				PHLD_HUMAN	0.0928905	-0.021103	0.117948					PAFA_HUMAN	0.202054	-0.0707214	0.320527
	CFAH_HUMAN	0.00571333	0.0265952	0.00609635				THBG_HUMAN	0.0934362	0.0263693	0.118079					CERU_HUMAN	0.203114	-0.0443539	0.320681
	HV102_HUMAN	0.00623197	-0.108756	0.00661839				KV230_HUMAN	0.0963996	-0.0719231	0.120495					APOL1_HUMAN	0.208526	-0.045484	0.327674
	LV539_HUMAN	0.00643813	-0.00775027	0.00680523				FA5_HUMAN	0.0964663	0.0291958	0.120495					NOE1_HUMAN	0.210343	0.805414	0.328705
	KV108_HUMAN	0.0071324	-0.045228	0.00750386				HV321_HUMAN	0.0967041	-0.0793939	0.120495					GP1BA_HUMAN	0.211262	0.0851755	0.328705
	VWF_HUMAN	0.0075458	-0.271382	0.00790187				PLF4_HUMAN	0.0972983	0.426917	0.120672					MRP4_HUMAN	0.212143	-0.0433315	0.328705
	ZPI_HUMAN	0.00780116	0.0442231	0.00813146				LCAT_HUMAN	0.100275	0.0203861	0.123788					LAMP2_HUMAN	0.214243	0.0457533	0.330423
	DIAC_HUMAN	0.00899434	0.126703	0.00933195				TRY1_HUMAN	0.1023	-0.21204	0.125706					LV743_HUMAN	0.221265	0.0513255	0.33968
	HV313_HUMAN	0.00944128	-0.0554441	0.00975073				CSF1R_HUMAN	0.103229	0.88235	0.126265					CC150_HUMAN	0.2242	0.0960845	0.342607
	FHR3_HUMAN	0.00963205	-0.0755733	0.00990233				APMAP_HUMAN	0.104271	-0.0370272	0.126958					LV460_HUMAN	0.226224	0.129977	0.344122
	EMAL6_HUMAN	0.0103659	-0.0851155	0.0106084				SH3L3_HUMAN	0.105004	0.206285	0.127268					CR063_HUMAN	0.230193	-0.0411822	0.34808
	LRRT2_HUMAN	0.0108964	-0.0786643	0.0110798				KVD33_HUMAN;KV133_HUMAN	0.105694	-0.0219827	0.127525					LIRA3_HUMAN	0.230916	0.177997	0.34808
	VASN_HUMAN	0.010925	-0.0768285	0.0110798				K1C17_HUMAN	0.108958	-0.330756	0.129453					SODE_HUMAN	0.233718	0.198548	0.349186
	HBA_HUMAN	0.0125078	-0.235096	0.0126282				PLTP_HUMAN	0.109049	-0.037046	0.129453					HPTR_HUMAN	0.233747	0.0508889	0.349186
	HBG1_HUMAN	0.0129188	-0.262258	0.0129848				OBSCN_HUMAN	0.109104	-0.0382464	0.129453					HBA_HUMAN	0.236827	-0.0746533	0.351124
	HBD_HUMAN	0.0135514	-0.247361	0.0135521				C1QT3_HUMAN	0.109234	0.250268	0.129453					SAA4_HUMAN	0.237526	-0.0521937	0.351124
	HV320_HUMAN	0.0136035	-0.0608535	0.0135521				ZGRF1_HUMAN	0.110956	-0.0877214	0.130913					RARR2_HUMAN	0.238482	-0.159261	0.351124
	TGO1_HUMAN	0.0139746	-0.211415	0.0138022				LV39_HUMAN	0.112963	-0.0254425	0.132693					ITIH2_HUMAN	0.240184	0.0265351	0.351124
	CARD9_HUMAN	0.0139772	-0.0694725	0.0138022				TRFL_HUMAN	0.116096	-0.0895293	0.135776					PRG2_HUMAN	0.240314	-0.704598	0.351124
	PLPL8_HUMAN	0.0150587	0.122012	0.0148053				KVD21_HUMAN	0.118053	-0.141383	0.137461					IGHG2_HUMAN	0.242869	0.0405996	0.352131
	CO4B_HUMAN	0.0153756	-0.0473484	0.015051				URP2_HUMAN	0.122317	-0.0173461	0.141807					KAD1_HUMAN	0.243117	-0.0990775	0.352131
	EIF3D_HUMAN	0.0175535	-0.0435211	0.0171086				LV310_HUMAN	0.124061	-0.0232633	0.143207					DCD_HUMAN	0.245541	0.326516	0.354103
	LVX54_HUMAN	0.0176297	-0.224291	0.0171088				KV106_HUMAN	0.12523	-0.0255626	0.143558					FIBG_HUMAN	0.249718	0.666523	0.356903
	LV211_HUMAN	0.0189299	-0.121908	0.0182917				KVD16_HUMAN	0.125443	-0.0478539	0.143558					TITIN_HUMAN	0.249747	-0.0670684	0.356903
	MUC18_HUMAN	0.0190339	0.440766	0.0183137				APOA2_HUMAN	0.127428	-0.0182315	0.144345					CARD9_HUMAN	0.251365	0.0486709	0.356903
	KV230_HUMAN	0.0196897	-0.0869022	0.018864				LUM_HUMAN	0.127549	-0.028277	0.144345					TETN_HUMAN	0.251768	0.0391847	0.356903
	CAD13_HUMAN	0.0206775	-0.167266	0.0197265				LV319_HUMAN	0.127754	0.0378323	0.144345					COR1A_HUMAN	0.253217	1.03023	0.357436
	IGHD_HUMAN	0.0243142	-0.10217	0.023098				TTHY_HUMAN	0.128797	-0.192337	0.144875					ALS_HUMAN	0.255447	0.0588284	0.358603
	KAIN_HUMAN	0.0249174	-0.0240046	0.0235715				LEG7_HUMAN	0.12931	-0.142198	0.144875					AMBP_HUMAN	0.256197	0.032953	0.358603
	PI16_HUMAN	0.0254797	0.102154	0.0240027				UTS2_HUMAN	0.130365	-0.00246739	0.145067					LV39_HUMAN	0.257931	0.0345326	0.359143
	UBB_HUMAN;UBC_HUMAN;RS27A_HUMAN;RL40_HUMAN	0.0258408	-0.106871	0.0242414				LV321_HUMAN	0.13057	-0.0455671	0.145067					A1BG_HUMAN	0.258974	-0.119022	0.359143
	RBM25_HUMAN	0.0272225	-0.159794	0.0254316				KV320_HUMAN	0.132001	-0.0281533	0.146049					URP2_HUMAN	0.259817	0.148525	0.359143
	AMBP_HUMAN	0.0291711	-0.0251883	0.0271394				APOA4_HUMAN	0.132886	-0.0389235	0.14642					IPSP_HUMAN	0.261015	0.0551084	0.359309
	MASP1_HUMAN	0.0319158	0.0880933	0.0295707				THRB_HUMAN	0.134989	0.02053	0.147833					PLSL_HUMAN	0.262331	0.107422	0.359634
	LV321_HUMAN	0.0327591	-0.0232003	0.0302277				LDHA_HUMAN	0.135277	0.141596	0.147833					C1QA_HUMAN	0.265768	0.052725	0.361554
	HV364_HUMAN	0.0333584	-0.0382175	0.0306551				SPB3_HUMAN	0.136063	0.0782228	0.148086					K1C9_HUMAN	0.265924	0.0742646	0.361554
	FETUA_HUMAN	0.0342003	-0.0239632	0.031301				S10AC_HUMAN	0.137011	-0.39275	0.148511					TPIS_HUMAN	0.267016	0.0894743	0.361554
	PCOC1_HUMAN	0.0368794	0.0842107	0.0336163				AGRG6_HUMAN	0.141727	0.0310011	0.152617					K1C15_HUMAN	0.268073	0.00968059	0.361554
	HV70D_HUMAN	0.0375093	-0.032618	0.0340526				HV364_HUMAN	0.141944	-0.0301482	0.152617					MA1A1_HUMAN	0.270854	0.0930689	0.362503
	LV218_HUMAN	0.0379211	-0.0477484	0.0342651				HV343_HUMAN	0.143511	-0.0472357	0.15353					VNN1_HUMAN	0.270953	0.0673986	0.362503
	HV169_HUMAN	0.0380477	-0.101977	0.0342651				LAMP1_HUMAN	0.144063	-0.0927969	0.15353					LV327_HUMAN	0.273078	-0.0174306	0.363884
	EPCR_HUMAN	0.0388025	-0.0551907	0.0348056				PZP_HUMAN	0.144901	-0.0532459	0.15353					IGHG3_HUMAN	0.276915	-0.0548631	0.367527
	CO8G_HUMAN	0.0395105	0.0356072	0.0353				A1BG_HUMAN	0.145096	-0.0676805	0.15353					LV301_HUMAN	0.27884	-0.0785474	0.368613
	CO4A_HUMAN	0.0427012	-0.0289269	0.0378833				PF4V_HUMAN	0.146784	0.449127	0.15464					CELR2_HUMAN	0.280552	0.0719843	0.369411
	IGL1_HUMAN	0.0427384	-0.0342517	0.0378833				HV551_HUMAN	0.147305	-0.0541785	0.15464					GBRG1_HUMAN	0.28369	-0.145612	0.372073
	C1QC_HUMAN	0.0429792	0.0284708	0.0379473				GBRG1_HUMAN	0.157328	-0.148275	0.164514					ECM1_HUMAN	0.285474	0.0555504	0.372927
	HV404_HUMAN	0.043755	-0.0489351	0.0384814				PRDX2_HUMAN	0.158658	0.117843	0.164514					PLSI_HUMAN	0.286581	0.299665	0.372927
	UTS2_HUMAN	0.0441287	-0.0464025	0.0386591				IGHG3_HUMAN	0.159099	-0.0364993	0.164514					CHLE_HUMAN	0.287836	-0.0342244	0.373103
	FBLN1_HUMAN	0.0470326	-0.0544873	0.0410433				CATA_HUMAN	0.159178	0.207977	0.164514					MBL2_HUMAN	0.291688	0.039414	0.376631
	APOL1_HUMAN	0.0494088	0.0605759	0.0428256				MMP28_HUMAN	0.160811	-0.0650719	0.16556					ANGT_HUMAN	0.294719	0.102587	0.379075
	1433S_HUMAN	0.0494554	-0.735468	0.0428256				KV117_HUMAN	0.165126	-0.0261755	0.169348					1A24_HUMAN;1A23_HUMAN	0.298791	0.241062	0.382834
	FHAD1_HUMAN	0.0505629	-0.0256373	0.0436169				PLPL8_HUMAN	0.167821	0.0597063	0.170445					KV320_HUMAN	0.300136	0.0630043	0.383085
	IGHG4_HUMAN	0.051933	-0.0721975	0.0446278				PGK1_HUMAN	0.167926	0.105596	0.170445					LDHB_HUMAN	0.304691	0.291686	0.387414
	FCG3A_HUMAN	0.0522268	0.0478606	0.0447095				APOM_HUMAN	0.168113	-0.0197262	0.170445					CBG_HUMAN	0.3067	0.0605838	0.388486
	HV5X1_HUMAN	0.052701	-0.062162	0.0449446				CR063_HUMAN	0.170244	-0.0255076	0.171952					RFX7_HUMAN	0.308371	0.51747	0.389123
	PMGE_HUMAN	0.0552989	-0.567323	0.0469823				PPR36_HUMAN	0.171868	-0.412211	0.172936					AOC3_HUMAN	0.309644	0.113345	0.389254
	1433Z_HUMAN	0.0558371	-0.0810656	0.0472135				PON2_HUMAN	0.176656	0.0122056	0.176997					LV321_HUMAN	0.313361	0.131482	0.390512
	PRDX1_HUMAN	0.0559905	0.118788	0.0472135				RLF_HUMAN	0.177231	0.00029522	0.176997					SBSN_HUMAN	0.314119	-0.0780884	0.390512
	IGK_HUMAN	0.0565266	-0.0346344	0.0474877				FA12_HUMAN	0.180198	0.0247326	0.179078					CRP_HUMAN	0.314317	-0.794805	0.390512
	MINY3_HUMAN	0.0577021	0.2174	0.048295				C1QC_HUMAN	0.180657	0.021384	0.179078					HV348_HUMAN	0.315333	0.0842282	0.390512
	LV223_HUMAN	0.0580455	-0.0423403	0.0484025				TARSH_HUMAN	0.182337	-0.096609	0.179251					FREM3_HUMAN	0.318604	-0.0973393	0.391096
	HV103_HUMAN	0.0589855	0.0299952	0.0490048				HV348_HUMAN	0.182831	-0.0595274	0.179251					LBP_HUMAN	0.31908	-0.0616453	0.391096
	MINP1_HUMAN	0.0620691	0.0899855	0.0513771				MMRN2_HUMAN	0.183767	-0.0449355	0.179251					SAA2_HUMAN	0.320149	-0.394238	0.391096
	ANXA1_HUMAN	0.0624054	-0.0870686	0.0514662				SPB5_HUMAN	0.184139	-0.107643	0.179251					APOC1_HUMAN	0.321091	0.084115	0.391096
	CSF1R_HUMAN	0.0627012	0.994922	0.0515214				HV70D_HUMAN	0.184193	-0.0193969	0.179251					QSOX1_HUMAN	0.322175	0.0296613	0.391096
	ZGRF1_HUMAN	0.0634735	-0.0699645	0.0519664				FABP5_HUMAN	0.190216	0.0989656	0.184439					LIMS1_HUMAN	0.323917	-0.274883	0.391096
	HV343_HUMAN	0.0649028	-0.0538572	0.052944				CPN2_HUMAN	0.190908	0.0169587	0.18444					HV5X1_HUMAN	0.324023	-0.060831	0.391096
	ATPB_HUMAN	0.0671235	0.320511	0.0545579				IGHG4_HUMAN	0.19228	-0.059384	0.185094					KVD21_HUMAN	0.331711	-0.550104	0.398223
	CAH1_HUMAN	0.0688805	-0.244877	0.0557846				GP1BA_HUMAN	0.194979	-0.0373323	0.186737					KTDAP_HUMAN	0.332318	0.128987	0.398223
	FINC_HUMAN	0.0693573	-0.0478462	0.0559694				CAH2_HUMAN	0.195388	0.119329	0.186737					CALL3_HUMAN	0.336978	0.281477	0.402359
	LV327_HUMAN	0.0710106	-0.0499608	0.057099				KV105_HUMAN	0.196488	-0.0249093	0.187118					PON2_HUMAN	0.341983	-0.139332	0.406103
	AMPN_HUMAN	0.0720482	-0.0319063	0.0577271				LV218_HUMAN	0.197554	-0.0275896	0.187299					HGFA_HUMAN	0.343563	0.0274934	0.406103
	LV140_HUMAN	0.0735623	-0.0288925	0.0586111				HIF3A_HUMAN	0.198082	-0.142173	0.187299					F10A1_HUMAN;ST134_HUMAN	0.344925	0.84131	0.406103
	IL1AP_HUMAN	0.0738759	-0.323167	0.0586111				1A24_HUMAN;1A23_HUMAN	0.201051	0.139835	0.189311					HV601_HUMAN	0.34499	0.0403434	0.406103
	IGLL1_HUMAN	0.0740541	-0.0275695	0.0586111				CD36_HUMAN	0.201674	0.145729	0.189311					LV469_HUMAN	0.353337	0.00741309	0.412641
	K1C10_HUMAN	0.0744527	0.255887	0.0586111				LV861_HUMAN	0.20234	-0.0801658	0.189311					H4_HUMAN	0.353347	0.441531	0.412641
	C8AP2_HUMAN	0.0744531	-0.156436	0.0586111				MRP4_HUMAN	0.204577	-0.0481834	0.190735					KV621_HUMAN	0.354933	0.065912	0.412641
	LV545_HUMAN	0.0762639	-0.100379	0.0598274				S10AB_HUMAN	0.20865	-0.222791	0.193667					MRP2_HUMAN	0.357233	0.247446	0.412641
	K1C16_HUMAN	0.0797227	-0.0995749	0.0623235				CXCL7_HUMAN	0.209175	0.292087	0.193667					LCAT_HUMAN	0.358719	0.0331854	0.412641
	ALDOA_HUMAN	0.0817556	-0.0817823	0.0636156				CBG_HUMAN	0.212624	-0.0211736	0.196179					CGT_HUMAN	0.359634	0.237242	0.412641
	TPIS_HUMAN	0.0819406	-0.20252	0.0636156				APOL1_HUMAN	0.215978	0.0697858	0.198587					PIGR_HUMAN	0.360025	-0.0792973	0.412641
	FIBG_HUMAN	0.0837318	-0.214787	0.0647829				KVD08_HUMAN	0.221763	-0.028148	0.202855					FABP5_HUMAN	0.360453	-1.14164	0.412641
	SODE_HUMAN	0.0841193	-0.0899808	0.0648598				AMBP_HUMAN	0.222142	-0.0146885	0.202855					LV223_HUMAN	0.361811	-0.166796	0.412734
	SE1L3_HUMAN	0.0852638	0.0516571	0.0655179				LV151_HUMAN	0.225759	-0.0229464	0.205454					C1R_HUMAN	0.363012	0.0274811	0.412734
	CADH1_HUMAN	0.0859697	0.448507	0.0658356				HV124_HUMAN	0.2272	0.126492	0.205956					LYVE1_HUMAN	0.369491	0.053309	0.417881
	LV403_HUMAN	0.0876006	-0.00691532	0.0668572				B3AT_HUMAN	0.227855	0.0809378	0.205956					TENX_HUMAN	0.371165	0.097127	0.417881
	LV214_HUMAN	0.0898938	-0.0537128	0.0683755				TBB1_HUMAN	0.228704	-0.0763009	0.206025					LV218_HUMAN	0.37208	-0.0291996	0.417881
	KV106_HUMAN	0.091975	-0.0243023	0.069723				PEPD_HUMAN	0.235903	0.0249959	0.211795					K1C16_HUMAN	0.372842	-0.164088	0.417881
	TRFE_HUMAN	0.0926272	-0.0260833	0.0699818				HS71A_HUMAN;HS71A_HUMAN;HS71B_HUMAN	0.237488	0.3028	0.212503					VWF_HUMAN	0.373811	-0.179273	0.417881
	NOE1_HUMAN	0.0984694	0.100749	0.0741469				RL15_HUMAN	0.244261	0.10073	0.217128					RABP2_HUMAN	0.376331	0.179476	0.419291
	PLF4_HUMAN	0.100978	0.346426	0.0757822				S10A8_HUMAN	0.244286	0.262442	0.217128					C4BPB_HUMAN	0.37878	0.0263213	0.41934
	DCD_HUMAN	0.103253	-0.058568	0.0772325				TFR1_HUMAN	0.245217	0.0207344	0.217231					HVD82_HUMAN	0.379759	-0.326469	0.41934
	LV949_HUMAN	0.103622	-0.00865528	0.0772515				PAFA_HUMAN	0.252857	0.0608651	0.222543					ENPP2_HUMAN	0.381386	0.111219	0.41934
	PRG2_HUMAN	0.105432	0.303985	0.0781824				HV226_HUMAN	0.252882	-0.0169432	0.222543					PLPL8_HUMAN	0.38141	-0.313271	0.41934
	CADH5_HUMAN	0.105565	-0.0612289	0.0781824				HV315_HUMAN	0.256205	-0.0230822	0.223477					RL27_HUMAN	0.385001	-0.124751	0.421738
	C1QB_HUMAN	0.109111	0.0259942	0.080544				VNN1_HUMAN	0.25627	-0.0332367	0.223477					IBP5_HUMAN	0.386123	0.054696	0.421738
	OAF_HUMAN	0.110053	0.344043	0.0809734				GRP78_HUMAN	0.256458	0.102706	0.223477					RINI_HUMAN	0.38881	0.281765	0.423285
	GBRG1_HUMAN	0.111698	-0.00157365	0.0817113				LVX54_HUMAN	0.258406	0.0553988	0.224374					PCSK9_HUMAN	0.390599	-0.140796	0.423848
	RNAS4_HUMAN	0.112082	-0.223129	0.0817113				LV325_HUMAN	0.259171	-0.0335806	0.224374					LVX54_HUMAN	0.399182	-0.316714	0.431755
	RL15_HUMAN	0.112152	-0.156349	0.0817113				RNAS1_HUMAN	0.262847	0.0550408	0.226821					MA2A1_HUMAN	0.404425	0.339497	0.43601
	KRT86_HUMAN;KRT83_HUMAN;KRT85_HUMAN;KRT81_HUMAN	0.112507	-0.175765	0.0817113				HS90B_HUMAN	0.264964	-0.0307032	0.22791					A1AG2_HUMAN	0.410401	-0.0319154	0.441026
	IGKC_HUMAN	0.114939	-0.0239873	0.083209				KRT86_HUMAN;KRT83_HUMAN;KRT85_HUMAN;KRT81_HUMAN	0.265975	-0.137728	0.228044					HS90B_HUMAN	0.412539	-0.0898429	0.441829
	LV301_HUMAN	0.118453	-0.0540556	0.0854778				EIF3D_HUMAN	0.269866	0.0331246	0.230638					THRB_HUMAN	0.414446	0.0226506	0.441829
	UBE2O_HUMAN	0.119961	0.4571	0.0862893				MINY3_HUMAN	0.271208	0.142308	0.231045					A1AG1_HUMAN	0.415127	-0.0668174	0.441829
	ACTN1_HUMAN	0.125388	-0.212768	0.0899058				CYTB_HUMAN	0.273526	-0.0186644	0.231071					GPIX_HUMAN	0.41815	-0.0940703	0.441872
	PARK7_HUMAN	0.126263	-0.117106	0.090246				FHAD1_HUMAN	0.273575	0.00999228	0.231071					STOM_HUMAN	0.418218	0.109486	0.441872
	MRP4_HUMAN	0.138342	-0.0456026	0.0985663				LV539_HUMAN	0.27423	-0.075486	0.231071					PHLD_HUMAN	0.419148	0.00963261	0.441872
	C1QT3_HUMAN	0.139557	0.285469	0.0991187				FGL1_HUMAN	0.274705	-0.078342	0.231071					LV144_HUMAN	0.423464	0.0292595	0.443758
	K2C1_HUMAN	0.140546	-0.227373	0.0995075				ALS_HUMAN	0.277772	0.0126877	0.232916					HV343_HUMAN	0.425396	0.0448623	0.443758
	HGFA_HUMAN	0.141413	0.0207733	0.0998074				ITIH4_HUMAN	0.281994	0.0634206	0.235715					LUM_HUMAN	0.425595	0.0365184	0.443758
	LV537_HUMAN	0.146736	-0.0747164	0.102975				C163A_HUMAN	0.285596	-0.0238901	0.23798					ZPI_HUMAN	0.427996	-0.0229982	0.443758
	F10A1_HUMAN;ST134_HUMAN	0.146816	-0.00237003	0.102975				HV69D_HUMAN	0.288152	0.0189452	0.238621					MOES_HUMAN	0.4298	0.697704	0.443758
	HGFL_HUMAN	0.147568	-0.0297999	0.103181				LV316_HUMAN	0.288155	-0.0319962	0.238621					IGHA1_HUMAN	0.430035	7.80446e-05	0.443758
	DYH3_HUMAN	0.149546	-0.00845456	0.103948				DESP_HUMAN	0.291177	0.0873809	0.240119					EMAL6_HUMAN	0.430784	0.0668885	0.443758
	KVD21_HUMAN	0.149589	-0.0319846	0.103948				KVD29_HUMAN	0.291765	-0.340281	0.240119					FA11_HUMAN	0.431817	-0.0870474	0.443758
	RARR2_HUMAN	0.151315	-0.373392	0.104824				COF1_HUMAN	0.29437	-0.116397	0.241192					IBP4_HUMAN	0.434	0.482856	0.443758
	HEMO_HUMAN	0.152502	0.0157601	0.105322				AT5F1_HUMAN	0.294878	0.107376	0.241192					CALR_HUMAN	0.435198	-0.24643	0.443758
	KV112_HUMAN;KVD12_HUMAN	0.158759	-0.0227665	0.108839				ANXA1_HUMAN	0.295966	-0.0530585	0.241342					KVD29_HUMAN	0.435589	0.44365	0.443758
	IGG1_HUMAN	0.159118	-0.0293482	0.108839				IBP5_HUMAN	0.301174	0.142404	0.24484					HV321_HUMAN	0.438155	-0.0233988	0.445011
	HPT_HUMAN	0.159361	0.0521493	0.108839				LRRT2_HUMAN	0.303596	-0.0734581	0.246058					COL11_HUMAN	0.439992	0.0546221	0.445519
	CD59_HUMAN	0.159528	-0.0850671	0.108839				NRP1_HUMAN	0.30791	-0.130514	0.248799					ERN1_HUMAN	0.443892	-0.131937	0.446046
	LDHA_HUMAN	0.160698	-0.0473353	0.109306				ENPL_HUMAN	0.317951	-0.0873378	0.256136					KV105_HUMAN	0.444697	-0.00871637	0.446046
	CAH2_HUMAN	0.161647	-0.0710586	0.109367				ALDOA_HUMAN	0.318999	0.112409	0.256206					B3AT_HUMAN	0.445113	0.0759361	0.446046
	IBP3_HUMAN	0.161758	-0.0245685	0.109367				ACTC_HUMAN	0.326622	0.160029	0.261018					UBE2O_HUMAN	0.445869	-0.373104	0.446046
	BLVRB_HUMAN	0.165158	-0.165297	0.111331				BLVRB_HUMAN	0.326948	0.0752783	0.261018					HV364_HUMAN	0.448577	-0.0456317	0.447412
	VTI1B_HUMAN	0.16641	0.0816457	0.111509				RBAK_HUMAN	0.337916	-0.0738658	0.26818					PGK1_HUMAN	0.452813	0.0434181	0.450288
	KV240_HUMAN;KVD40_HUMAN	0.166413	-0.0258831	0.111509				HSP7C_HUMAN	0.337931	0.301865	0.26818					HV315_HUMAN	0.455777	-0.0186109	0.451887
	HV158_HUMAN	0.168696	-0.0386459	0.112703				CGT_HUMAN	0.339263	-0.105573	0.268439					KV127_HUMAN	0.458604	0.109293	0.45334
	ZG16B_HUMAN	0.170711	-0.23421	0.113712				HV158_HUMAN	0.342217	-0.0386089	0.269222					KV240_HUMAN;KVD40_HUMAN	0.460326	-0.0601497	0.453615
	HV321_HUMAN	0.171774	-0.0578251	0.113947				CAVN2_HUMAN	0.342273	0.186612	0.269222					S10AC_HUMAN	0.462747	0.0934022	0.453615
	PDIA3_HUMAN	0.172076	-0.127451	0.113947				LV545_HUMAN	0.344781	0.0303177	0.270397					SPB5_HUMAN	0.464193	0.0702771	0.453615
	IF4A1_HUMAN;IF4A1_HUMAN;IF4A2_HUMAN;IF4A2_HUMAN	0.178137	-0.289541	0.117615				RL27_HUMAN	0.346113	-0.200944	0.270621					HV145_HUMAN	0.464328	0.0308613	0.453615
	KVD33_HUMAN;KV133_HUMAN	0.180358	-0.0131634	0.118733				RED1_HUMAN	0.347096	-0.133819	0.270621					PCYOX_HUMAN	0.467449	0.0364461	0.455328
	ACTB_HUMAN	0.181381	0.00232019	0.119058				COL11_HUMAN	0.348863	-0.000710225	0.271206					CFAB_HUMAN	0.471886	-0.0250706	0.457156
	PON2_HUMAN	0.184131	0.324177	0.120512				HV311_HUMAN	0.351337	0.0356813	0.272336					PARK7_HUMAN	0.4723	-0.0163328	0.457156
	K22E_HUMAN	0.186781	0.064001	0.121893				HV333_HUMAN	0.354301	-0.0146511	0.273837					GGH_HUMAN	0.473442	-0.0621809	0.457156
	ZA2G_HUMAN	0.204055	-0.0175946	0.132781				LV140_HUMAN	0.357244	-0.0199	0.275313					CD14_HUMAN	0.477029	0.0489624	0.458208
	A1AG1_HUMAN	0.209802	0.0408414	0.136126				A2AP_HUMAN	0.359643	0.0160393	0.276364					OMD_HUMAN	0.478819	0.101794	0.458208
	NT5D4_HUMAN	0.211091	0.247952	0.136211				FLNA_HUMAN	0.362129	-0.0287639	0.277474					IGHD_HUMAN	0.478854	0.0852681	0.458208
	ITPR1_HUMAN	0.211141	-0.0136536	0.136211				G3P_HUMAN	0.364644	0.0473676	0.2786					IGD_HUMAN	0.480033	-0.0437752	0.458208
	G3P_HUMAN	0.213968	-0.401093	0.13764				HYI_HUMAN	0.366456	0.0131112	0.279185					GSTO1_HUMAN	0.481721	-0.0842598	0.458505
	ENPL_HUMAN	0.216595	0.00103802	0.138933				FREM3_HUMAN	0.369118	-0.325226	0.280412					AT5F1_HUMAN	0.483581	0.524446	0.458964
	KVD30_HUMAN	0.222195	-0.238478	0.14212				PHF7_HUMAN	0.371239	0.0400255	0.280428					RBM25_HUMAN	0.486508	0.0148344	0.459535
	PEPD_HUMAN	0.224408	-0.00238005	0.143129				CAH1_HUMAN	0.371937	0.054061	0.280428					ENPL_HUMAN	0.486941	0.119749	0.459535
	KTDAP_HUMAN	0.225559	-0.0653844	0.143248				H4_HUMAN	0.372295	-0.169946	0.280428					KVD30_HUMAN	0.494316	-0.16252	0.465177
	HV348_HUMAN	0.225868	-0.0619934	0.143248				PRDX1_HUMAN	0.374926	0.00693924	0.281615					IGG1_HUMAN	0.496101	-0.0219649	0.465541
	GRP78_HUMAN	0.227161	0.16879	0.143663				HV118_HUMAN	0.380258	-0.0233016	0.284818					PZP_HUMAN	0.498971	0.238357	0.466919
	PRDX6_HUMAN	0.228283	-0.123952	0.143969				TGM3L_HUMAN	0.396578	-0.0862952	0.296187					F13B_HUMAN	0.5063	0.0353117	0.47245
	LBP_HUMAN	0.234247	-0.0195959	0.147317				S10A9_HUMAN	0.397659	0.0865446	0.296187					SYF1_HUMAN	0.509334	0.00523573	0.472636
	LV746_HUMAN	0.237173	-0.00446198	0.148742				PARK7_HUMAN	0.404347	-0.122495	0.30033					LV949_HUMAN	0.510229	0.0345739	0.472636
	KV228_HUMAN;KVD28_HUMAN	0.23865	-0.00910864	0.149252				CERU_HUMAN	0.411163	-0.00730059	0.303801					A2GL_HUMAN	0.510755	0.0225037	0.472636
	HYI_HUMAN	0.244051	-0.0138392	0.152207				ALBU_HUMAN	0.411299	-0.0561165	0.303801					IGF2_HUMAN	0.512827	-0.0139149	0.472968
	CRP_HUMAN	0.251541	0.460109	0.156445				TYB4_HUMAN	0.415724	0.272334	0.306221					KV116_HUMAN	0.515434	-0.0141195	0.472968
	PRDX2_HUMAN	0.258292	-0.121411	0.159773				F10A1_HUMAN;ST134_HUMAN	0.41858	-0.0161469	0.307475					TBB4A_HUMAN	0.515518	0.74798	0.472968
	COL11_HUMAN	0.25831	-0.0112326	0.159773				C1R_HUMAN	0.425167	0.00920837	0.311456					ALDOA_HUMAN	0.518115	0.0550181	0.472968
	HV226_HUMAN	0.259286	-0.0229965	0.159937				ITPR1_HUMAN	0.429033	-0.0212388	0.313303					HV741_HUMAN	0.518212	-0.0430282	0.472968
	DKC1_HUMAN	0.265454	-0.0261848	0.163294				ITB3_HUMAN	0.430038	-0.0762554	0.313303					KVD08_HUMAN	0.523022	0.0286931	0.47437
	SYUA_HUMAN	0.273836	0.0597182	0.167992				LV211_HUMAN	0.435123	-0.0273565	0.316144					FIBB_HUMAN	0.52362	0.028273	0.47437
	LV325_HUMAN	0.278459	-0.0410029	0.170364				FETUA_HUMAN	0.438518	0.013757	0.317716					KV139_HUMAN;KVD39_HUMAN	0.52402	0.0487932	0.47437
	HV118_HUMAN	0.28048	-0.0169337	0.171135				PLSL_HUMAN	0.44063	0.0159039	0.317716					KV229_HUMAN	0.528103	0.0693108	0.476771
	CO2_HUMAN	0.286709	-0.0100514	0.174462				HV108_HUMAN	0.440861	-0.122488	0.317716					FHR1_HUMAN	0.530459	0.0238835	0.477307
	DESP_HUMAN	0.294139	0.0503608	0.178501				IGHD_HUMAN	0.442596	0.127284	0.318106					ACTN1_HUMAN	0.531563	0.38623	0.477307
	IGLC6_HUMAN	0.307541	0.0338959	0.18584				LCN1_HUMAN;LC1L1_HUMAN	0.447611	-0.0475852	0.320846					RL15_HUMAN	0.539643	-0.0802216	0.482076
	MOES_HUMAN	0.307883	0.189313	0.18584				MA2A1_HUMAN	0.453043	0.134631	0.32312					KV401_HUMAN	0.540352	0.0440082	0.482076
	LIRA3_HUMAN	0.308888	0.214742	0.185948				HV103_HUMAN	0.453207	-0.0399194	0.32312					HV313_HUMAN	0.544536	-0.023437	0.482076
	TBB1_HUMAN	0.312786	-0.054477	0.187489				ENOA_HUMAN	0.456407	0.0229859	0.323776					OAF_HUMAN	0.544796	-0.29782	0.482076
	ALDOB_HUMAN	0.313112	0.522203	0.187489				RARR2_HUMAN	0.457142	-0.173197	0.323776					K1C14_HUMAN	0.545279	-0.0113723	0.482076
	KVD08_HUMAN	0.314614	0.0385348	0.187888				CD44_HUMAN	0.457771	-0.00675454	0.323776					TPM3_HUMAN	0.545557	0.968027	0.482076
	LDHB_HUMAN	0.316816	-0.0126843	0.18835				PDLI1_HUMAN	0.463905	-0.0331891	0.326708					ECT2_HUMAN	0.551077	-0.000755454	0.485665
	S10AC_HUMAN	0.31706	0.0566066	0.18835				LV301_HUMAN	0.464366	-0.0768981	0.326708					SH3L3_HUMAN	0.553385	-0.470352	0.48572
	IGA2_HUMAN	0.321477	-0.0981507	0.190464				CO6_HUMAN	0.466402	-0.00927245	0.327277					CD36_HUMAN	0.555394	0.848939	0.48572
	SPB3_HUMAN	0.32231	-0.13676	0.190464				FHR3_HUMAN	0.470695	0.0662519	0.329422					CO5_HUMAN	0.555513	-0.0126291	0.48572
	DEF1_HUMAN;DEF3_HUMAN	0.325317	-0.0628654	0.191737				NT5D4_HUMAN	0.475543	-0.0105819	0.331441					LV211_HUMAN	0.558433	-0.0721443	0.486806
	GGH_HUMAN	0.328472	0.0645353	0.193091				TBB4A_HUMAN	0.476169	-0.181621	0.331441					CSF1R_HUMAN	0.559677	-0.665148	0.486806
	K1C9_HUMAN	0.330433	-0.0446552	0.193738				DIAC_HUMAN	0.477308	0.0446084	0.331441					HV551_HUMAN	0.562676	-0.0291542	0.487371
	HV330_HUMAN;HV335_HUMAN	0.338077	-0.037541	0.197705				TGO1_HUMAN	0.478646	-0.121069	0.331506					PPIB_HUMAN	0.563254	0.401528	0.487371
	K1C13_HUMAN	0.341806	-0.097947	0.199368				C8AP2_HUMAN	0.480036	-0.151357	0.331608					APOA5_HUMAN	0.566527	0.2718	0.488934
	K1C14_HUMAN	0.346033	-0.0578983	0.201312				MGP_HUMAN	0.483014	0.0620442	0.332803					K2C5_HUMAN	0.569308	-0.409815	0.490065
	HV311_HUMAN	0.362643	-0.0463704	0.210431				C1S_HUMAN	0.48587	0.00414881	0.333908					K2C1_HUMAN	0.574704	0.132764	0.493434
	VINC_HUMAN	0.368031	0.0732034	0.213009				C1QB_HUMAN	0.489997	0.0136096	0.335879					RBAK_HUMAN	0.579378	-0.239774	0.496168
	A1BG_HUMAN	0.372411	-0.0259053	0.214991				ANXA2_HUMAN	0.493816	0.026092	0.337629					FCN2_HUMAN	0.581276	-0.0536299	0.496517
	PHF7_HUMAN	0.376512	0.0842824	0.216803				SBP1_HUMAN	0.497096	-0.457815	0.339002					LV539_HUMAN	0.583887	0.0115409	0.496622
	PF4V_HUMAN	0.386465	0.332469	0.221966				LV949_HUMAN	0.502815	-0.032408	0.341498					FGL1_HUMAN	0.58438	0.316675	0.496622
	FILA_HUMAN	0.389792	-0.157404	0.223307				PROF1_HUMAN	0.503318	0.37415	0.341498					RNAS1_HUMAN	0.591227	0.0787454	0.498991
	ACTBL_HUMAN	0.395111	-0.0476346	0.225631				KV401_HUMAN	0.505082	-0.0519108	0.341826					HV404_HUMAN	0.591762	0.0432136	0.498991
	1A24_HUMAN;1A23_HUMAN	0.395852	0.111148	0.225631				HABP2_HUMAN	0.511184	-0.00676612	0.345079					FBLN5_HUMAN	0.591911	0.155161	0.498991
	RBAK_HUMAN	0.397762	-0.0681479	0.225694				KV139_HUMAN;KVD39_HUMAN	0.522029	0.00337489	0.350732					HEMO_HUMAN	0.594384	-0.0129215	0.498991
	PPR36_HUMAN	0.397968	0.697007	0.225694				IGLC6_HUMAN	0.524238	-0.069181	0.350732					HV353_HUMAN	0.596364	0.0227837	0.498991
	TPM3_HUMAN	0.399294	0.580685	0.225877				KV240_HUMAN;KVD40_HUMAN	0.524707	0.0120788	0.350732					HV330_HUMAN;HV335_HUMAN	0.596676	0.00335393	0.498991
	PRP4B_HUMAN	0.400518	0.0145545	0.226002				HV146_HUMAN	0.525175	-0.00402154	0.350732					HGFL_HUMAN	0.597652	0.0161444	0.498991
	CPN2_HUMAN	0.40168	0.0118434	0.226091				UBB_HUMAN;UBC_HUMAN;RS27A_HUMAN;RL40_HUMAN	0.526135	-0.0170681	0.350732					HV158_HUMAN	0.59945	0.0598778	0.49924
	MBL2_HUMAN	0.406304	-0.0308668	0.228123				PCSK9_HUMAN	0.528147	0.118113	0.351196					APOA2_HUMAN	0.601803	0.0147962	0.49995
	PGK1_HUMAN	0.409272	0.0521418	0.229218				LV537_HUMAN	0.531112	-0.00444898	0.352288					SAMP_HUMAN	0.610537	0.116535	0.505945
	MGP_HUMAN	0.410715	-0.00738525	0.229456				LV214_HUMAN	0.536327	0.00182593	0.354865					KNG1_HUMAN	0.61396	-0.153187	0.50751
	TRFL_HUMAN	0.417441	-0.0492506	0.232636				PCYOX_HUMAN	0.542155	0.00227765	0.35658					WDR1_HUMAN	0.615473	-0.52457	0.50751
	AGRG6_HUMAN	0.420574	0.172575	0.233458				PROS_HUMAN	0.543349	0.00767433	0.35658					NDST1_HUMAN	0.617256	0.0820535	0.507723
	ATRN_HUMAN	0.421363	-0.0116058	0.233458				IF4A1_HUMAN;IF4A1_HUMAN;IF4A2_HUMAN;IF4A2_HUMAN	0.544938	0.102151	0.35658					HV205_HUMAN	0.621458	-0.00263361	0.50992
	TGM3L_HUMAN	0.422028	0.10193	0.233458				PRG2_HUMAN	0.546347	0.472463	0.35658					HV64D_HUMAN	0.623083	0.0272226	0.509997
	OMD_HUMAN	0.425766	-0.0333176	0.234949				S10A4_HUMAN	0.546907	-0.0314702	0.35658					KVD16_HUMAN	0.62664	0.0109435	0.511652
	FABP5_HUMAN	0.427215	0.00687427	0.235172				ENPP2_HUMAN	0.546943	0.0431957	0.35658					TFR1_HUMAN	0.629104	0.0779202	0.512251
	KVD29_HUMAN	0.431857	-0.160759	0.23635				IBP6_HUMAN	0.552805	0.0321205	0.358672					PDIA1_HUMAN	0.630448	0.207646	0.512251
	EF1A1_HUMAN;EF1A2_HUMAN;EF1A3_HUMAN	0.432207	0.165473	0.23635				CNDP1_HUMAN	0.552842	0.0103684	0.358672					HV333_HUMAN	0.635932	0.0293628	0.513975
	CALL5_HUMAN	0.432504	-0.527979	0.23635				MOES_HUMAN	0.557628	0.381989	0.359345					IGA2_HUMAN	0.640163	0.0535654	0.513975
	CAP1_HUMAN	0.437605	-0.0786698	0.238559				KVD30_HUMAN	0.558307	-0.0455507	0.359345					PEDF_HUMAN	0.641573	-0.0132551	0.513975
	HVD82_HUMAN	0.441472	0.0703535	0.240085				ZYX_HUMAN	0.558649	0.306215	0.359345					C4BPA_HUMAN	0.646111	-0.017554	0.513975
	HSPB1_HUMAN	0.442775	0.158263	0.240214				HVD82_HUMAN	0.559269	0.0363517	0.359345					LYSC_HUMAN	0.647056	0.0323633	0.513975
	AOC3_HUMAN	0.444715	0.0459974	0.240686				TETN_HUMAN	0.56238	-0.0105573	0.360395					ATPB_HUMAN	0.647418	0.185387	0.513975
	MRP2_HUMAN	0.449704	-0.0124127	0.242803				LV208_HUMAN	0.563606	-0.0128363	0.360395					CO2_HUMAN	0.648615	-0.00548845	0.513975
	K2C5_HUMAN	0.457585	-0.292881	0.246466				CALR_HUMAN	0.570211	0.183259	0.363002					S10A4_HUMAN	0.650289	-0.176147	0.513975
	TARSH_HUMAN	0.461482	-0.0528799	0.247972				RINI_HUMAN	0.570407	0.16458	0.363002					CPN2_HUMAN	0.652899	0.0162126	0.513975
	IBP4_HUMAN	0.464251	0.0796827	0.248673				RAP1B_HUMAN	0.574107	0.568671	0.363145					SE1L3_HUMAN	0.653567	-0.805453	0.513975
	TPM4_HUMAN	0.464995	0.0172595	0.248673				COL10_HUMAN	0.575957	-0.0501719	0.363145					HV169_HUMAN	0.656085	0.0562083	0.513975
	KNG1_HUMAN	0.470403	0.0143645	0.250529				DCD_HUMAN	0.575973	-0.0923528	0.363145					IBP2_HUMAN	0.656464	0.250687	0.513975
	RL27_HUMAN	0.47069	-0.0162553	0.250529				TBA1B_HUMAN	0.57697	0.175699	0.363145					K2C6B_HUMAN	0.656967	-0.846841	0.513975
	HV108_HUMAN	0.473373	-0.068803	0.251362				RABP2_HUMAN	0.577441	-0.26974	0.363145					KV230_HUMAN	0.660481	0.0264191	0.513975
	RABP2_HUMAN	0.47626	-0.126615	0.252301				PPIA_HUMAN	0.580178	0.0303759	0.364008					HEM2_HUMAN	0.660561	-0.032484	0.513975
	SAA2_HUMAN	0.485324	1.09067	0.256499				RNAS4_HUMAN	0.585406	-0.0965499	0.366251					HV428_HUMAN	0.661223	-0.0169561	0.513975
	FGL1_HUMAN	0.486539	-0.0713466	0.256539				HV169_HUMAN	0.586501	-0.0341689	0.366251					TRFE_HUMAN	0.661881	0.0187488	0.513975
	K1H1_HUMAN	0.490942	0.0244473	0.258255				HPTR_HUMAN	0.588036	-0.0130238	0.366352					ANXA1_HUMAN	0.662649	0.0447814	0.513975
	CAVN2_HUMAN	0.494996	-0.130008	0.259781				EF1A1_HUMAN;EF1A2_HUMAN;EF1A3_HUMAN	0.590943	0.285575	0.367305					MINY3_HUMAN	0.662865	0.313923	0.513975
	PTGDS_HUMAN	0.499103	0.0373261	0.261327				ATPB_HUMAN	0.593602	-0.106538	0.367676					LV537_HUMAN	0.6653	0.0429338	0.513975
	GPIX_HUMAN	0.50199	0.190131	0.262229				S10A7_HUMAN	0.597283	0.0293207	0.367676					DYH3_HUMAN	0.667298	-0.606458	0.513975
	HSP76_HUMAN	0.507535	-0.037251	0.264512				DEF1_HUMAN;DEF3_HUMAN	0.597687	-0.0075022	0.367676					LAMP1_HUMAN	0.667478	-0.0291064	0.513975
	TBB4A_HUMAN	0.5115	-0.0559709	0.265962				CALL3_HUMAN	0.599064	0.0602709	0.367676					LV319_HUMAN	0.670492	0.00061663	0.513975
	DPOLQ_HUMAN	0.5156	0.0584663	0.267477				IBP4_HUMAN	0.59972	-0.0240171	0.367676					KCRU_HUMAN;KCRU_HUMAN;KCRS_HUMAN;CSK22_HUMAN;CSK21_HUMAN;CSK23_HUMAN	0.672263	-0.0307802	0.513975
	STOM_HUMAN	0.520746	-0.147707	0.269299				PTGDS_HUMAN	0.60065	0.0344093	0.367676					LV657_HUMAN	0.672519	0.149126	0.513975
	LYVE1_HUMAN	0.522296	-0.00766429	0.269299				KAD1_HUMAN	0.601193	-0.0688275	0.367676					LEG7_HUMAN	0.675052	-0.0389565	0.513975
	SH3L3_HUMAN	0.5227	0.167474	0.269299				TAGL2_HUMAN	0.603073	0.241189	0.367982					C163A_HUMAN	0.675314	0.0891624	0.513975
	ERN1_HUMAN	0.525712	0.0416404	0.270232				PLEK_HUMAN	0.606777	0.0681246	0.369397					EF1A1_HUMAN;EF1A2_HUMAN;EF1A3_HUMAN	0.677794	-0.305721	0.513975
	CYTB_HUMAN	0.529889	0.0962083	0.271391				IBP2_HUMAN	0.613176	-0.0453308	0.372443					IGLC7_HUMAN	0.677995	0.0484847	0.513975
	KV105_HUMAN	0.530787	-0.0132396	0.271391				FETUB_HUMAN	0.617182	-0.00560049	0.373623					IBP3_HUMAN	0.678857	0.0216767	0.513975
	CLUS_HUMAN	0.531584	0.00592706	0.271391				PLSI_HUMAN	0.617922	0.29485	0.373623					UBB_HUMAN;UBC_HUMAN;RS27A_HUMAN;RL40_HUMAN	0.681722	0.0474395	0.514975
	S10AB_HUMAN	0.534275	-0.203548	0.272148				KPYM_HUMAN	0.62206	0.150301	0.375274					FA10_HUMAN	0.683571	-0.00822361	0.515203
	IBP6_HUMAN	0.54261	0.00398405	0.275218				HGFA_HUMAN	0.626054	0.000562611	0.376831					HS71A_HUMAN;HS71A_HUMAN;HS71B_HUMAN	0.687699	-0.244409	0.516951
	C1S_HUMAN	0.542746	-0.00798345	0.275218				PMGE_HUMAN	0.628515	-0.0861833	0.37746					ZGRF1_HUMAN	0.689945	0.0458843	0.516951
	HV741_HUMAN	0.54405	-0.00189641	0.275259				PPIB_HUMAN	0.63294	0.133236	0.379073					CAVN2_HUMAN	0.691518	0.453135	0.516951
	S10A8_HUMAN	0.547187	0.168173	0.276226				IC1_HUMAN	0.635288	0.0218326	0.379073					CO4B_HUMAN	0.693235	-0.0424682	0.516951
	TITIN_HUMAN	0.555236	-0.0414881	0.279662				ACTB_HUMAN	0.635466	0.294373	0.379073					APOH_HUMAN	0.696818	-0.00240723	0.516951
	C163A_HUMAN	0.56006	0.0594317	0.281462				LV746_HUMAN	0.637839	-0.00975552	0.37964					HV309_HUMAN	0.6987	0.0175719	0.516951
	LV460_HUMAN	0.563601	-0.187245	0.282297				HV313_HUMAN	0.645173	-0.0135681	0.38315					IGLC6_HUMAN	0.699095	-0.115888	0.516951
	HV69D_HUMAN	0.56423	-0.0217978	0.282297				LV469_HUMAN	0.647971	-0.0272065	0.38325					T2R39_HUMAN	0.699303	0.0943911	0.516951
	CATA_HUMAN	0.566406	0.0266275	0.282757				DYH3_HUMAN	0.648216	-0.0400208	0.38325					A2AP_HUMAN	0.701148	0.0138925	0.516951
	KV116_HUMAN	0.571941	-0.00772576	0.284682				CARD9_HUMAN	0.653399	-8.97739e-05	0.385459					C1S_HUMAN	0.701408	0.0142041	0.516951
	RSU1_HUMAN	0.574223	0.118942	0.284682				LV327_HUMAN	0.657012	-0.00924918	0.386361					CO8G_HUMAN	0.704035	-0.00893452	0.517741
	HS71A_HUMAN;HS71A_HUMAN;HS71B_HUMAN	0.574566	-0.141103	0.284682				CAMP_HUMAN	0.657825	0.0420119	0.386361					TRY3_HUMAN	0.710554	0.489311	0.52081
	TAGL2_HUMAN	0.575319	-0.000436857	0.284682				HEM2_HUMAN	0.663716	-0.0143236	0.388964					MASP1_HUMAN	0.711334	0.00932972	0.52081
	SPB5_HUMAN	0.582041	-0.0428768	0.286819				DAG1_HUMAN	0.671717	-0.595863	0.392078					B2MG_HUMAN	0.716964	-0.00207156	0.52378
	PPIA_HUMAN	0.582185	-0.185269	0.286819				PROC_HUMAN	0.67197	-0.0093201	0.392078					PARVB_HUMAN	0.720709	-0.347028	0.525365
	TSP1_HUMAN	0.583939	0.227552	0.286854				VINC_HUMAN	0.676593	0.255304	0.393913					HV146_HUMAN	0.724913	-0.00633741	0.527275
	TBA1B_HUMAN	0.584805	-0.012691	0.286854				CADH5_HUMAN	0.680091	-0.0242057	0.395087					EIF3D_HUMAN	0.731794	-0.0310845	0.530554
	K2C6B_HUMAN	0.589427	0.223746	0.288493				KVD13_HUMAN;KV113_HUMAN	0.681844	0.00561867	0.395244					CO9_HUMAN	0.732606	-0.0120428	0.530554
	KVD13_HUMAN;KV113_HUMAN	0.591793	-0.00292914	0.288747				HV434_HUMAN	0.686705	-0.004601	0.396588					KV315_HUMAN	0.744671	0.00939649	0.538121
	COL10_HUMAN	0.592511	0.313799	0.288747				K1C9_HUMAN	0.687137	0.00947639	0.396588					FA7_HUMAN	0.749661	0.0148304	0.540554
	SPRC_HUMAN	0.600413	-0.143222	0.291966				CAP1_HUMAN	0.690941	0.154788	0.397311					FCG3A_HUMAN	0.75294	0.0144031	0.541592
	SPRL1_HUMAN	0.603059	0.0325132	0.292621				LV657_HUMAN	0.692081	0.0163912	0.397311					ICAM2_HUMAN	0.754351	0.0293138	0.541592
	CC150_HUMAN	0.615708	-0.00154565	0.298116				TLN1_HUMAN	0.692859	0.367115	0.397311					APOC3_HUMAN	0.763353	-0.00960685	0.546876
	CDKL3_HUMAN	0.627181	0.19218	0.302641				LV312_HUMAN	0.699851	-0.0884291	0.400304					CAMP_HUMAN	0.776919	-0.117993	0.555401
	PLSI_HUMAN	0.627742	0.293181	0.302641				K2C5_HUMAN	0.701081	0.0322254	0.400304					FHR3_HUMAN	0.778748	-0.0378143	0.555517
	VNN1_HUMAN	0.632654	-0.0154448	0.304357				CADH1_HUMAN	0.703956	0.12768	0.400329					HV69D_HUMAN	0.78713	-0.0926192	0.55671
	LCN1_HUMAN;LC1L1_HUMAN	0.635704	-0.0593426	0.304871				B2MG_HUMAN	0.704128	-0.00549146	0.400329					KLKB1_HUMAN	0.787534	-0.00345588	0.55671
	C1QA_HUMAN	0.63655	-0.00453336	0.304871				GELS_HUMAN	0.709641	0.0120164	0.402605					HV349_HUMAN	0.790429	-0.0151507	0.55671
	ITA2B_HUMAN	0.637785	0.344491	0.304871				ACTG_HUMAN	0.712074	0.136197	0.402919					RNAS4_HUMAN	0.792131	-0.0926113	0.55671
	CALM1_HUMAN;CALM2_HUMAN;CALM3_HUMAN	0.639327	-0.170237	0.304961				K1C14_HUMAN	0.713216	0.0569098	0.402919					FHAD1_HUMAN	0.792888	0.337305	0.55671
	APOA_HUMAN	0.645918	-0.0153292	0.307453				GPIX_HUMAN	0.723074	-0.0189375	0.406436					IL1AP_HUMAN	0.793746	-0.168327	0.55671
	KVD16_HUMAN	0.65113	-0.000804603	0.30928				KTDAP_HUMAN	0.723198	-0.0310425	0.406436					LCN1_HUMAN;LC1L1_HUMAN	0.795886	1.32766	0.55671
	H4_HUMAN	0.660832	-0.21805	0.313112				ALDOB_HUMAN	0.724014	0.444479	0.406436					HV434_HUMAN	0.796535	0.0085446	0.55671
	HSP7C_HUMAN	0.661978	0.101031	0.313112				1433Z_HUMAN	0.729631	0.0364172	0.408728					CD59_HUMAN	0.796617	0.179603	0.55671
	NCHL1_HUMAN	0.66812	0.0634505	0.315354				TBB5_HUMAN	0.732975	0.0475469	0.409741					EPCR_HUMAN	0.797133	0.0286089	0.55671
	KAD1_HUMAN	0.672849	-0.253707	0.316922				TPM3_HUMAN	0.743187	0.0537733	0.414462					LV325_HUMAN	0.799386	0.0170593	0.557116
	KPYM_HUMAN	0.6765	0.206128	0.317976				PRDX6_HUMAN	0.74662	-0.0465418	0.414462					LV208_HUMAN	0.803086	0.0493793	0.557587
	PLAK_HUMAN	0.680743	-0.0937711	0.319304				MRP2_HUMAN	0.746799	-0.0976337	0.414462					ZG16B_HUMAN	0.805032	0.211079	0.557587
	AT5F1_HUMAN	0.683556	-0.112985	0.319957				SPRC_HUMAN	0.747638	-0.0715399	0.414462					ANGI_HUMAN	0.806702	0.0280501	0.557587
	HV353_HUMAN	0.685599	-0.0175481	0.320248				TBA4A_HUMAN	0.749691	0.303632	0.414738					G3P_HUMAN	0.806903	0.594736	0.557587
	PARVB_HUMAN	0.687703	0.0938757	0.320565				UBE2O_HUMAN	0.75311	0.378785	0.415767					ITIH4_HUMAN	0.809846	-0.0414675	0.557587
	T2R39_HUMAN	0.691434	0.0566033	0.321638				LAMP2_HUMAN	0.757499	0.028987	0.417326					SPRC_HUMAN	0.811656	-0.126917	0.557587
	HS90B_HUMAN	0.701859	-0.00452243	0.325815				MINP1_HUMAN	0.760907	0.020456	0.418339					FHR2_HUMAN	0.811779	0.00452663	0.557587
	TLN1_HUMAN	0.705802	0.209935	0.326971				HV102_HUMAN	0.769826	-0.0195099	0.422372					HV70D_HUMAN	0.819109	-0.0628361	0.561465
	ZYX_HUMAN	0.71256	0.426625	0.329424				LV223_HUMAN	0.773437	-0.00664239	0.422919					KVD33_HUMAN;KV133_HUMAN	0.823013	0.00882653	0.561697
	ALS_HUMAN	0.720625	0.00740128	0.331792				WDR1_HUMAN	0.773995	-0.207997	0.422919					C1QC_HUMAN	0.827036	-0.00682663	0.561697
	WDR1_HUMAN	0.720629	-0.141629	0.331792				FILA_HUMAN	0.779707	-0.170651	0.424656					LV403_HUMAN	0.828743	0.0587136	0.561697
	K1C15_HUMAN	0.722985	0.200539	0.331809				APOH_HUMAN	0.781202	-0.0193116	0.424656					K1C10_HUMAN	0.829756	-0.000227691	0.561697
	PPIB_HUMAN	0.724922	0.181265	0.331809				HV428_HUMAN	0.783391	-0.00613254	0.424656					FLNA_HUMAN	0.831251	0.330708	0.561697
	B3AT_HUMAN	0.725087	-0.0103162	0.331809				CO8B_HUMAN	0.783545	0.00739321	0.424656					SAA1_HUMAN	0.831896	-0.207253	0.561697
	NDST1_HUMAN	0.730205	-0.0302137	0.332733				K2C1_HUMAN	0.788547	0.0196614	0.426158					APOA_HUMAN	0.832987	-0.0246007	0.561697
	IGHG3_HUMAN	0.731929	0.000211616	0.332733				ANGI_HUMAN	0.789513	0.0167159	0.426158					LV316_HUMAN	0.833498	0.00110508	0.561697
	PROF1_HUMAN	0.732269	0.0489508	0.332733				EPCR_HUMAN	0.79978	0.0147059	0.430828					FETUB_HUMAN	0.834623	-0.00648055	0.561697
	LV319_HUMAN	0.734441	-0.0190861	0.332733				MYL6_HUMAN	0.802395	0.513481	0.431365					DEF1_HUMAN;DEF3_HUMAN	0.839838	0.0450401	0.56338
	LEG7_HUMAN	0.734495	-0.0246225	0.332733				LIMS1_HUMAN	0.805356	-0.0746055	0.431529					KV224_HUMAN	0.840506	0.0392021	0.56338
	S10A7_HUMAN	0.744063	-0.0854122	0.33639				FBLN3_HUMAN	0.805936	0.00186539	0.431529					CAD13_HUMAN	0.847043	-0.12598	0.566621
	IGF2_HUMAN	0.746711	-0.00283913	0.336501				SBSN_HUMAN	0.809775	0.208382	0.432053					NT5D4_HUMAN	0.855201	0.6302	0.566701
	PDLI1_HUMAN	0.747538	0.0228852	0.336501				K2C6B_HUMAN	0.811412	-0.209619	0.432053					CD44_HUMAN	0.856389	-0.00448005	0.566701
	RAP1B_HUMAN	0.748791	0.132689	0.336501				HV692_HUMAN	0.811776	0.036755	0.432053					C1RL_HUMAN	0.856556	0.00445905	0.566701
	PCSK9_HUMAN	0.75823	0.280901	0.339968				ITA2B_HUMAN	0.822796	0.406042	0.434448					PTGDS_HUMAN	0.857893	0.00484366	0.566701
	ROBO4_HUMAN	0.760189	-0.110908	0.339968				K22E_HUMAN	0.822867	-0.113518	0.434448					CYTB_HUMAN	0.861426	0.159962	0.566701
	KVD07_HUMAN	0.761038	0.0367252	0.339968				KNG1_HUMAN	0.826148	0.015144	0.434448					PHF7_HUMAN	0.86201	-0.0412071	0.566701
	GSTO1_HUMAN	0.765046	-0.0316715	0.341082				S1A7A_HUMAN	0.827232	-0.114657	0.434448					LV746_HUMAN	0.862116	0.0247751	0.566701
	MYH9_HUMAN	0.775653	0.104706	0.344453				HSP76_HUMAN	0.828183	-0.334482	0.434448					S1A7A_HUMAN	0.862563	0.600536	0.566701
	GSTP1_HUMAN	0.775668	0.0420444	0.344453				C4BPA_HUMAN	0.8289	-0.000128278	0.434448					KVD13_HUMAN;KV113_HUMAN	0.862605	-0.0305752	0.566701
	MENT_HUMAN	0.79274	-0.00114421	0.351043				LV460_HUMAN	0.829204	-0.0321344	0.434448					CADH5_HUMAN	0.865256	-0.051712	0.566701
	MYL6_HUMAN	0.793625	0.455112	0.351043				SAMP_HUMAN	0.830262	0.073732	0.434448					CO8A_HUMAN	0.867472	-0.0174971	0.566701
	CALR_HUMAN	0.800658	0.0991495	0.353459				CALL5_HUMAN	0.834352	-0.202559	0.434448					FCGBP_HUMAN	0.871619	0.00272962	0.566701
	CDC42_HUMAN	0.80293	-0.067786	0.353547				ACTBL_HUMAN	0.835449	0.167628	0.434448					K1C13_HUMAN	0.873224	0.0562185	0.566701
	ACTG_HUMAN	0.803997	0.522173	0.353547				GSTP1_HUMAN	0.837065	-0.0146333	0.434448					HV108_HUMAN	0.874049	-0.0440574	0.566701
	PAFA_HUMAN	0.81339	-0.0110279	0.35698				IGD_HUMAN	0.837566	-0.0041177	0.434448					SBP1_HUMAN	0.87533	0.134338	0.566701
	TTHY_HUMAN	0.822414	0.0266271	0.359265				LIRA3_HUMAN	0.83759	0.187965	0.434448					FILA_HUMAN	0.875672	0.150004	0.566701
	SBSN_HUMAN	0.823884	0.368462	0.359265				K1C15_HUMAN	0.839572	0.371117	0.434448					LRRT2_HUMAN	0.876082	-0.00474446	0.566701
	ANGT_HUMAN	0.825159	0.0442805	0.359265				OPTN_HUMAN	0.8443	0.174226	0.434448					ALDOB_HUMAN	0.880905	-0.200013	0.566762
	RED1_HUMAN	0.82617	0.164065	0.359265				K1C16_HUMAN	0.845865	0.0117768	0.434448					HSPB1_HUMAN	0.881771	-0.0296281	0.566762
	OPTN_HUMAN	0.826574	0.311329	0.359265				C1QA_HUMAN	0.846698	0.00832025	0.434448					RLF_HUMAN	0.882397	0.0454762	0.566762
	FA11_HUMAN	0.83857	0.0379388	0.363777				FIBG_HUMAN	0.846879	-0.0996814	0.434448					SPB3_HUMAN	0.88317	0.0801017	0.566762
	IBP5_HUMAN	0.862636	0.103205	0.372398				CO8A_HUMAN	0.847896	0.00113529	0.434448					CDKL3_HUMAN	0.884929	1.00873	0.566762
	PROZ_HUMAN	0.863317	0.0129075	0.372398				MYH9_HUMAN	0.848861	-0.0390548	0.434448					LV312_HUMAN	0.886383	0.171984	0.566762
	SAA1_HUMAN	0.863406	0.432413	0.372398				PGRP2_HUMAN	0.856872	-0.00522712	0.437708					BTD_HUMAN	0.894965	0.0162819	0.569453
	ENOA_HUMAN	0.86867	0.0196011	0.373952				CO2_HUMAN	0.865723	0.00514821	0.441253					PROS_HUMAN	0.896733	-0.00806225	0.569453
	RNAS1_HUMAN	0.870434	0.00139751	0.373996				HV145_HUMAN	0.867123	0.0194683	0.441253					CO6_HUMAN	0.897092	-0.00877228	0.569453
	KV139_HUMAN;KVD39_HUMAN	0.872242	-0.0101155	0.37406				OAF_HUMAN	0.876872	-0.0247181	0.445364					FHR4_HUMAN	0.89743	-0.00479094	0.569453
	ITB3_HUMAN	0.874643	0.00787988	0.374376				IBP3_HUMAN	0.880825	-0.00395853	0.446386					INHBC_HUMAN	0.901554	-0.10059	0.570982
	CXCL7_HUMAN	0.878478	0.117044	0.375049				K1C13_HUMAN	0.88242	-0.0874247	0.446386					COL10_HUMAN	0.911013	-0.103485	0.571089
	COF1_HUMAN	0.880509	-0.0113303	0.375049				IGA2_HUMAN	0.883906	0.0190696	0.446386					TTHY_HUMAN	0.911542	0.147011	0.571089
	HV146_HUMAN	0.882963	0.00460778	0.375049				PDIA1_HUMAN	0.887735	-0.100474	0.447472					ANXA2_HUMAN	0.911924	-0.0344133	0.571089
	DAG1_HUMAN	0.883788	-0.176488	0.375049				FHR2_HUMAN	0.889643	0.0195176	0.447534					PRP4B_HUMAN	0.913965	-0.163475	0.571089
	TBB5_HUMAN	0.884544	0.0729618	0.375049				MASP1_HUMAN	0.891215	0.0161721	0.447534					AGRG6_HUMAN	0.914218	0.278349	0.571089
	ANXA2_HUMAN	0.88786	0.0217219	0.375747				ROBO4_HUMAN	0.896984	-0.553067	0.449186					TGM3L_HUMAN	0.915703	0.12371	0.571089
	GELS_HUMAN	0.894919	-0.000121265	0.37736				COR1A_HUMAN	0.897874	0.0774682	0.449186					COMP_HUMAN	0.915777	-9.39314e-05	0.571089
	TYB4_HUMAN	0.895023	0.089724	0.37736				K1H1_HUMAN	0.910548	0.0343631	0.453927					CADH1_HUMAN	0.916765	-0.449752	0.571089
	SAMP_HUMAN	0.898765	0.0968609	0.378099				CDC42_HUMAN	0.912001	-0.0296179	0.453927					IC1_HUMAN	0.91715	0.00696489	0.571089
	ILK_HUMAN	0.900135	-0.0692169	0.378099				HGFL_HUMAN	0.912456	0.00193065	0.453927					FIBA_HUMAN	0.923818	-0.0103803	0.574167
	HV692_HUMAN	0.90225	0.0443073	0.378282				KVD07_HUMAN	0.917188	0.0424514	0.455431					LV545_HUMAN	0.930867	0.0979347	0.576947
	FCN2_HUMAN	0.917423	0.0357625	0.382755				PLAK_HUMAN	0.918977	0.0238812	0.455471					PDLI1_HUMAN	0.931755	-0.0250786	0.576947
	IBP2_HUMAN	0.917765	-0.260731	0.382755				K1C10_HUMAN	0.922977	0.330439	0.456605					TRY1_HUMAN	0.935614	0.381906	0.577478
	ITIH4_HUMAN	0.91802	-0.0160848	0.382755				TMPS6_HUMAN	0.932462	-0.0790832	0.460443					HV432_HUMAN	0.936079	0.0289909	0.577478
	S10A4_HUMAN	0.920906	0.0248731	0.383249				ZG16B_HUMAN	0.936751	-0.0802072	0.461706					PRDX1_HUMAN	0.940078	0.269573	0.578873
	LV312_HUMAN	0.924685	-0.000157285	0.384112				PARVB_HUMAN	0.945131	0.111099	0.464977					HV124_HUMAN	0.949165	-0.0326265	0.58339
	S1A7A_HUMAN	0.933846	0.131894	0.387203				HV330_HUMAN;HV335_HUMAN	0.954379	0.056916	0.468662					IGHG4_HUMAN	0.96109	0.0606452	0.589127
	COR1A_HUMAN	0.941498	0.470996	0.389658				ILK_HUMAN	0.959259	0.00932639	0.470192					HV226_HUMAN	0.962036	0.0201342	0.589127
	SBP1_HUMAN	0.947778	-0.326768	0.391537				HEMO_HUMAN	0.963948	-0.00215995	0.471624					DIAC_HUMAN	0.966273	-0.0200577	0.590636
	HV124_HUMAN	0.949573	-0.141774	0.39156				TPM4_HUMAN	0.966646	0.00797032	0.472077					S10AB_HUMAN	0.969454	0.0624286	0.591158
	TBA4A_HUMAN	0.953358	0.0119067	0.392402				SYUA_HUMAN	0.974113	-0.0227594	0.474283					FINC_HUMAN	0.970676	-0.199713	0.591158
	MA2A1_HUMAN	0.957686	0.119994	0.393464				1433S_HUMAN	0.974719	0.10604	0.474283					IF4A1_HUMAN;IF4A1_HUMAN;IF4A2_HUMAN;IF4A2_HUMAN	0.980335	0.203831	0.593699
	HEM2_HUMAN	0.967456	-0.338272	0.396754				HV432_HUMAN	0.981043	0.000671698	0.474422					KV108_HUMAN	0.981229	0.00962712	0.593699
	FREM3_HUMAN	0.974493	0.0493561	0.398913				STOM_HUMAN	0.981138	0.0707956	0.474422					NLTP_HUMAN	0.981717	-0.0646871	0.593699
	PZP_HUMAN	0.989517	-0.0545021	0.403286				ACTN1_HUMAN	0.982307	-0.0907805	0.474422					ATRN_HUMAN	0.981977	0.00103122	0.593699
	S10A9_HUMAN	0.989901	0.0124026	0.403286				TENX_HUMAN	0.983847	0.101455	0.474422					FA12_HUMAN	0.991808	-0.00158871	0.59663
	ACTC_HUMAN	0.990551	0.0876244	0.403286				C4BPB_HUMAN	0.985652	0.00157324	0.474422					HV372_HUMAN	0.992221	-0.0192121	0.59663
	FLNA_HUMAN	0.992339	-0.0805767	0.403286				CALM1_HUMAN;CALM2_HUMAN;CALM3_HUMAN	0.98568	-0.0762813	0.474422					LV861_HUMAN	0.993912	0.121115	0.59663
	CD36_HUMAN	0.994694	0.00583991	0.403515				HV5X1_HUMAN	0.988914	0.0134308	0.474486					MENT_HUMAN	0.993988	0.116669	0.59663
	PDIA1_HUMAN	0.997799	0.0755967	0.403964				RSU1_HUMAN	0.990242	-0.0450576	0.474486					PDIA3_HUMAN	0.995779	0.0352594	0.59663
	CALL3_HUMAN	0.999391	-0.191271	0.403964				MUC18_HUMAN	0.991152	-0.101809	0.474486					IGHA2_HUMAN	0.997703	-0.000290095	0.596709
