# Supplementary material for: Analysis of 1508 Plasma Samples by Capillary-Flow Data-Independent Acquisition Profiles Proteomics of Weight Loss and Maintenance
Source: Mol Cell Proteomics. 2019 Apr 4;18(6):1242–54. doi: 10.1074/mcp.RA118.001288 (PMC6553938; doi:10.1074/mcp.RA118.001288)
Supplement: Glycation t-test results [file 142681_1_supp_305436_pbxb3g.xlsx]

## Sheet: DiOGenes Plasma glycation ttest
Modified sequence	Protein	pvalue	log2Ratio	Individuals	qvalue	AbsLog2Ratio	Comparison
_LVTDLTK(Gly)VHTEC(Cam)C(Cam)HGDLLEC(Cam)ADDRADLAK_	ALBU	4.73e-21	-0.0127126	433	7.07e-19	0.0127126	CID2-1
_ETYGEMADC(Cam)C(Cam)AK(Gly)QEPERNEC(Cam)FLQHK_	ALBU	7.35e-17	-0.0186164	426	5.49e-15	0.0186164	CID2-1
_AVMDDFAAFVEK(Gly)C(Cam)C(Cam)K_	ALBU	9.93e-15	-0.0119318	432	4.95e-13	0.0119318	CID2-1
_LVTDLTK(Gly)VHTEC(Cam)C(Cam)HGDLLEC(Cam)ADDR_	ALBU	1.9e-14	-0.0302365	350	7.08e-13	0.0302365	CID2-1
_LDQLR(Gly)K(Gly)TVAEK_	LUC7L	7.8e-13	0.0134875	432	1.94e-11	0.0134875	CID2-1
_R(Gly)QAK(Gly)EPC(Cam)VESLVSQYFQTVTDYGK_	APOA2	2.96e-09	0.0153247	430	6.31e-08	0.0153247	CID2-1
_LLGVEHSQMEHWLC(Cam)HR(Gly)K_	MYO5B	6.22e-08	-0.034878	246	1.03e-06	0.034878	CID2-1
_IVTMSR(Gly)EVEEIR_	F184A	5.63e-07	-0.0363698	69	8.4e-06	0.0363698	CID2-1
_K(Gly)QTALVELVK_	ALBU	6.89e-07	0.00621254	433	8.58e-06	0.00621254	CID2-1
_SLHTLFGDK(Gly)LC(Cam)TVATLR_	ALBU	6.67e-07	-0.00757866	433	8.58e-06	0.00757866	CID2-1
_PLLEK(Gly)SHC(Cam)IAEVENDEMPADLPSLAADFVESK_	ALBU	6.54e-08	-0.0139294	378	1.61e-05	0.0139294	CID3-1
_RMPC(Cam)AEDYLSVVLNQLC(Cam)VLHEK(Gly)TPVSDR_	ALBU	2.42e-06	-0.00980872	433	2.78e-05	0.00980872	CID2-1
_TYETTLEK(Gly)C(Cam)C(Cam)AAADPHEC(Cam)YAK_	ALBU	5.08e-06	-0.0175147	432	5.42e-05	0.0175147	CID2-1
_ENLESR(Gly)MRK_	DR9C7	5.96e-06	-0.0138034	433	5.56e-05	0.0138034	CID2-1
_LAEYHAK(Gly)ATEHLSTLSEK_	APOA1	1.18e-05	0.0201695	372	0.000100231	0.0201695	CID2-1
_HGTDDGVVWMNWK(Gly)GSWYSMR_	FIBB	1.6e-05	-0.0259853	228	0.000125663	0.0259853	CID2-1
_LQHLENELTHDIITK(Gly)FLENEDRR_	A1AT	4.27e-05	-0.0382373	272	0.000303428	0.0382373	CID2-1
_EC(Cam)C(Cam)EKPLLEK(Gly)SHC(Cam)IAEVENDEMPADLPSLAADFVESK_	ALBU	4.93e-05	-0.0101591	400	0.000320305	0.0101591	CID2-1
_ELLSR(Gly)QK(Gly)EAMK_	AKAP9	5.77e-05	0.0263051	170	0.000358993	0.0263051	CID2-1
_AVMDDFAAFVEK(Gly)C(Cam)C(Cam)K_	ALBU	3.86e-06	-0.00706413	442	0.000476002	0.00706413	CID3-1
_ALSC(Cam)LR(Gly)C(Cam)GK(Gly)QFTVAWK_	ZN296	0.000180078	0.0040974	433	0.00101666	0.0040974	CID2-1
_EC(Cam)C(Cam)EK(Gly)PLLEKSHC(Cam)IAEVENDEMPADLPSLAADFVESK_	ALBU	0.000176212	-0.00934588	404	0.00101666	0.00934588	CID2-1
_K(Gly)APDAGGC(Cam)LHADPDLGVLC(Cam)PTGC(Cam)QLQEALLQQERPIR_	FIBB	0.00018376	-0.0303005	224	0.00101666	0.0303005	CID2-1
_FNWYVDGVEVHNAK(Gly)TKPR_	IGHG1;IGG1	0.000260012	0.0173752	328	0.00133931	0.0173752	CID2-1
_VKDLATVYVDVLK(Gly)DSGR_	APOA1	0.000352693	0.0219459	193	0.00175616	0.0219459	CID2-1
_AVGDK(Gly)LPEC(Cam)EADDGC(Cam)PKPPEIAHGYVEHSVR_	HPT	0.000392726	0.0157175	325	0.00189241	0.0157175	CID2-1
_FK(Gly)DLGEENFK_	ALBU	0.000665791	-0.00647878	432	0.00310796	0.00647878	CID2-1
_GPSVFPLAPSSK(Gly)STSGGTAALGC(Cam)LVK_	IGHG1;IGG1	5.05e-05	0.00712092	443	0.00415748	0.00712092	CID3-1
_DLATVYVDVLK(Gly)DSGRDYVSQFEGSALGK_	APOA1	0.00152902	0.0781645	21	0.00671773	0.0781645	CID2-1
_LAK(Gly)TYETTLEK_	ALBU	0.00175145	-0.0068281	433	0.00728446	0.0068281	CID2-1
_RHPYFYAPELLFFAK(Gly)R_	ALBU	0.000206985	-0.00790466	443	0.0127701	0.00790466	CID3-1
_GPSVFPLAPSSK(Gly)STSGGTAALGC(Cam)LVK_	IGHG1;IGG1	0.00472905	0.00514474	432	0.0179778	0.00514474	CID2-1
_THTC(Cam)PPC(Cam)PAPELLGGPSVFLFPPK(Gly)PKDTLMISR_	IGHG1;IGG1	0.00481402	0.00860768	394	0.0179778	0.00860768	CID2-1
_PLLEK(Gly)SHC(Cam)IAEVENDEMPADLPSLAADFVESK_	ALBU	0.00528162	0.0097336	354	0.0186804	0.0097336	CID2-1
_ETYGEMADC(Cam)C(Cam)AK(Gly)QEPERNEC(Cam)FLQHK_	ALBU	0.00045661	-0.00743415	440	0.0225367	0.00743415	CID3-1
_ENASR(Gly)AK_	KHNYN	0.00768987	0.0101943	419	0.0255267	0.0101943	CID2-1
_THTC(Cam)PPC(Cam)PAPELLGGPSVFLFPPKPK(Gly)DTLMISR_	IGHG1;IGG1	0.00864758	0.0085453	397	0.0274843	0.0085453	CID2-1
_VHTEC(Cam)C(Cam)HGDLLEC(Cam)ADDR(Gly)ADLAKYIC(Cam)ENQDSISSK_	ALBU	0.00933438	-0.0030991	433	0.0284562	0.0030991	CID2-1
_VHTEC(Cam)C(Cam)HGDLLEC(Cam)ADDRADLAK(Gly)YIC(Cam)ENQDSISSK_	ALBU	0.00933438	-0.00279259	433	0.0284562	0.00279259	CID2-1
_LK(Gly)EC(Cam)C(Cam)EKPLLEK_	ALBU	0.000732421	0.00956152	443	0.0301248	0.00956152	CID3-1
_TPC(Cam)TVSC(Cam)NIPVVSGK(Gly)EC(Cam)EEIIR_	FIBB	0.0115635	-0.165951	6	0.033947	0.165951	CID2-1
_TPVSDRVTK(Gly)C(Cam)C(Cam)TESLVNR_	ALBU	0.01159	-0.0151287	255	0.033947	0.0151287	CID2-1
_K(Gly)WQEEMELYR_	APOA1	0.0129148	0.0109155	158	0.0370999	0.0109155	CID2-1
_GQPLSPEK(Gly)YVTSAPMPEPQAPGR_	IGHM	0.015747	0.0117572	206	0.0443823	0.0117572	CID2-1
_VFDEFK(Gly)PLVEEPQNLIK_	ALBU	0.0176516	0.00455163	433	0.0488291	0.00455163	CID2-1
_DLC(Cam)GC(Cam)YSVSSVLPGC(Cam)AEPWNHGK(Gly)TFTC(Cam)TAAYPESK_	IGHA1	0.0180473	0.00808393	407	0.049016	0.00808393	CID2-1
_AVGDK(Gly)LPEC(Cam)EADDGC(Cam)PKPPEIAHGYVEHSVR_	HPT	0.00157812	0.0128381	336	0.0556361	0.0128381	CID3-1
_NNK(Gly)DSHSLTTNIMEILR_	FIBA	0.0230393	-0.17458	2	0.0614567	0.17458	CID2-1
_DNENVVNEYSSELEK(Gly)HQLYIDETVNSNIPTNLR_	FIBB	0.0247118	-0.00531704	433	0.0628694	0.00531704	CID2-1
_YK(Gly)AAFTEC(Cam)C(Cam)QAADK_	ALBU	0.0248315	-0.00235546	433	0.0628694	0.00235546	CID2-1
_(Gly)APVR(Gly)RSAK_	TAP26	0.0275137	0.0339239	310	0.0642856	0.0339239	CID2-1
_EFNAETFTFHADIC(Cam)TLSEK(Gly)ER_	ALBU	0.0268114	0.00487795	432	0.0642856	0.00487795	CID2-1
_IKFQER(Gly)VTFK_	ZN806;ZN285	0.0275427	0.00579093	433	0.0642856	0.00579093	CID2-1
_VDGALC(Cam)MEK(Gly)SLGPNSC(Cam)SANGPGLYLIHGPNLYC(Cam)YSDVEK_	HEMO	0.0272783	0.010997	286	0.0642856	0.010997	CID2-1
_ASDPNR(Gly)FTNR(Gly)GGNLLK_	PRC1	0.0296638	-0.0528384	2	0.0681711	0.0528384	CID2-1
_LVNEVTEFAK(Gly)TC(Cam)VADESAENC(Cam)DK_	ALBU	0.0306387	-0.00262224	433	0.0683098	0.00262224	CID2-1
_TAGWNIPMGLLYNK(Gly)INHC(Cam)R_	TRFE	0.0303298	-0.0620463	20	0.0683098	0.0620463	CID2-1
_TC(Cam)VADESAENC(Cam)DK(Gly)SLHTLFGDK_	ALBU	0.0325575	0.00193367	433	0.0704839	0.00193367	CID2-1
_EPC(Cam)VESLVSQYFQTVTDYGK(Gly)DLMEK_	APOA2	0.0352592	NA	16	0.0741825	NA	CID2-1
_VDNALQSGNSQESVTEQDSK(Gly)DSTYSLSSTLTLSK_	IGKC	0.0367726	0.00688764	433	0.0762921	0.00688764	CID2-1
_K(Gly)YLYEIAR_	ALBU	0.0379364	0.055764	31	0.0776284	0.055764	CID2-1
_GYPK(Gly)LLQDEFPGIPSPLDAAVEC(Cam)HR_	HEMO	0.040097	0.0138546	212	0.08074	0.0138546	CID2-1
_KVPQVSTPTLVEVSR(Gly)NLGK_	ALBU	0.0407588	0.0156353	64	0.08074	0.0156353	CID2-1
_SC(Cam)DK(Gly)THTC(Cam)PPC(Cam)PAPELLGGPSVFLFPPKPK_	IGHG1;IGG1	0.0410785	0.00368919	433	0.08074	0.00368919	CID2-1
_SC(Cam)DKTHTC(Cam)PPC(Cam)PAPELLGGPSVFLFPPK(Gly)PK_	IGHG1;IGG1	0.0419026	0.00359181	420	0.0812901	0.00359181	CID2-1
_AEFAEVSK(Gly)LVTDLTK_	ALBU	0.0427697	-0.00459439	431	0.0819085	0.00459439	CID2-1
_C(Cam)C(Cam)AAADPHEC(Cam)YAK(Gly)VFDEFKPLVEEPQNLIK_	ALBU	0.0444564	-0.00579427	433	0.0824007	0.00579427	CID2-1
_HK(Gly)VYAC(Cam)EVTHQGLSSPVTK_	IGKC	0.0446815	0.00385211	428	0.0824007	0.00385211	CID2-1
_QVK(Gly)DNENVVNEYSSELEKHQLYIDETVNSNIPTNLR_	FIBB	0.0438281	0.0742445	40	0.0824007	0.0742445	CID2-1
_K(Gly)VPQVSTPTLVEVSR_	ALBU	0.0452813	-0.00292954	433	0.0824883	0.00292954	CID2-1
_LLIYGASSR(Gly)ATGIPDR_	KV320	0.0516111	0.00845961	236	0.0917807	0.00845961	CID2-1
_VAQLEAQC(Cam)QEPC(Cam)K(Gly)DTVQIHDITGKDC(Cam)QDIANK_	FIBG	0.0512721	-0.00838617	384	0.0917807	0.00838617	CID2-1
_LQHLENELTHDIITKFLENEDR(Gly)R_	A1AT	0.0528759	-0.0526153	30	0.0929237	0.0526153	CID2-1
_ETYGEMADC(Cam)C(Cam)AK(Gly)QEPER_	ALBU	0.056763	-0.0196726	127	0.0974616	0.0196726	CID2-1
_QVK(Gly)DNENVVNEYSSELEK_	FIBB	0.0567428	-0.0469	24	0.0974616	0.0469	CID2-1
_QGLLPVLESFK(Gly)VSFLSALEEYTK_	APOA1	0.0674756	0.0677201	111	0.113252	0.0677201	CID2-1
_FK(Gly)DLGEENFKALVLIAFAQYLQQC(Cam)PFEDHVK_	ALBU	0.0717313	-0.00293879	433	0.115216	0.00293879	CID2-1
_FKDLGEENFK(Gly)ALVLIAFAQYLQQC(Cam)PFEDHVK_	ALBU	0.0717313	-0.00269804	433	0.115216	0.00269804	CID2-1
_HPYFYAPELLFFAK(Gly)R_	ALBU	0.0709096	NA	251	0.115216	NA	CID2-1
_VTFHNK(Gly)GAYPLSIEPIGVR_	CERU	0.0697015	-0.0069526	227	0.115216	0.0069526	CID2-1
_C(Cam)LKDGAGDVAFVK(Gly)HSTIFENLANK_	TRFE	0.0785046	0.0166181	182	0.123441	0.0166181	CID2-1
_C(Cam)C(Cam)VEC(Cam)PPC(Cam)PAPPVAGPSVFLFPPKPK(Gly)DTLMISR_	IGHG2	0.0835118	NA	16	0.126009	NA	CID2-1
_GDVAFVK(Gly)HQTVPQNTGGK_	TRFE	0.0827434	0.00917936	183	0.126009	0.00917936	CID2-1
_K(Gly)DSGFQMNQLR_	TRFE	0.0817856	0.00447244	361	0.126009	0.00447244	CID2-1
_VC(Cam)ENAVHGQLVLQISAIDK(Gly)DITPR_	CADH5	0.0956559	-0.0251913	37	0.138727	0.0251913	CID2-1
_ATK(Gly)EQLKAVMDDFAAFVEK_	ALBU	0.101996	0.00791048	413	0.143736	0.00791048	CID2-1
_KGDTFSC(Cam)MVGHEALPLAFTQK(Gly)TIDR_	IGHA1	0.101901	-0.0251734	138	0.143736	0.0251734	CID2-1
_NWIQYK(Gly)EGFGHLSPTGTTEFWLGNEK_	FIBG	0.103665	0.100537	2	0.144722	0.100537	CID2-1
_HPYFYAPELLFFAK(Gly)R_	ALBU	0.00605772	NA	264	0.149494	NA	CID3-1
_K(Gly)WQEEMELYR_	APOA1	0.00513368	-0.0107754	192	0.149494	0.0107754	CID3-1
_TC(Cam)VADESAENC(Cam)DK(Gly)SLHTLFGDK_	ALBU	0.00575055	-0.00245386	443	0.149494	0.00245386	CID3-1
_AATPAAVTC(Cam)QLSNWSEWTDC(Cam)FPC(Cam)QDK(Gly)K_	CO8A	0.00683227	0.00993575	176	0.149539	0.00993575	CID3-1
_EC(Cam)C(Cam)EK(Gly)PLLEKSHC(Cam)IAEVENDEMPADLPSLAADFVESK_	ALBU	0.00727146	-0.00651231	407	0.149539	0.00651231	CID3-1
_ATKEQLK(Gly)AVMDDFAAFVEK_	ALBU	0.109821	0.00745203	414	0.150504	0.00745203	CID2-1
_(Gly)MNAAVVR(Gly)RTQEALGK_	MIPT3	0.113928	-0.00626537	420	0.153318	0.00626537	CID2-1
_GGTIVPR(Gly)WMR_	GANAB	0.127072	0.0504322	12	0.16798	0.0504322	CID2-1
_DTANLHGK(Gly)ISC(Cam)FNNFSLSTPGSSSWPTHSQMDPVGYSR_	CML1	0.138856	0.0234485	123	0.181948	0.0234485	CID2-1
_AATPAAVTC(Cam)QLSNWSEWTDC(Cam)FPC(Cam)QDK(Gly)K_	CO8A	0.145048	0.00528833	164	0.186433	0.00528833	CID2-1
_K(Gly)GGETSEMYLIQPDSSVKPYR_	FIBB	0.144737	-0.00462881	352	0.186433	0.00462881	CID2-1
_SYSC(Cam)QVTHEGSTVEK(Gly)TVAPTEC(Cam)S_	IGLC2	0.147379	0.00435209	384	0.18657	0.00435209	CID2-1
_EQLK(Gly)AVMDDFAAFVEK_	ALBU	0.150443	-0.00154514	433	0.188848	0.00154514	CID2-1
_VYAC(Cam)EVTHQGLSSPVTK(Gly)SFNR_	IGKC	0.154857	0.0291626	71	0.191176	0.0291626	CID2-1
_DLGEENFK(Gly)ALVLIAFAQYLQQC(Cam)PFEDHVK_	ALBU	0.157708	NA	351	0.192759	NA	CID2-1
_YK(Gly)AAFTEC(Cam)C(Cam)QAADKAAC(Cam)LLPK_	ALBU	0.16035	-0.0614798	60	0.192903	0.0614798	CID2-1
_AAFTEC(Cam)C(Cam)QAADK(Gly)AAC(Cam)LLPK_	ALBU	0.162886	-0.00354805	430	0.193108	0.00354805	CID2-1
_EC(Cam)C(Cam)EKPLLEK(Gly)SHC(Cam)IAEVENDEMPADLPSLAADFVESK_	ALBU	0.0105072	-0.00625648	406	0.194571	0.00625648	CID3-1
_R(Gly)QAK(Gly)EPC(Cam)VESLVSQYFQTVTDYGK_	APOA2	0.0115053	0.00725463	438	0.194571	0.00725463	CID3-1
_VC(Cam)ENAVHGQLVLQISAIDK(Gly)DITPR_	CADH5	0.0118264	0.0360649	43	0.194571	0.0360649	CID3-1
_MK(Gly)GLIDEVNQDFTNR_	FIBA	0.168965	-0.00609989	351	0.198738	0.00609989	CID2-1
_LAK(Gly)HLEVDVWVIEPQGLR_	ITIH2	0.177408	0.0384168	10	0.205029	0.0384168	CID2-1
_QLIK(Gly)AIQLTYNPDESSKPNMIDAATLK_	FIBG	0.177009	0.0323696	25	0.205029	0.0323696	CID2-1
_RPC(Cam)FSALEVDETYVPK(Gly)EFNAETFTFHADIC(Cam)TLSEK_	ALBU	0.179804	0.00359761	433	0.205029	0.00359761	CID2-1
_PSGR(Gly)TPPAQLR_	SCND2	0.18263	0.00674187	207	0.206674	0.00674187	CID2-1
_ATLVC(Cam)LISDFYPGAVTVAWK(Gly)ADGSPVK_	IGLL5;IGLC1;IGL1	0.184287	-0.0173615	41	0.206981	0.0173615	CID2-1
_(Gly)ASPQGGQIAIAMR(Gly)LR_	PCGF1	0.189615	-0.068415	7	0.20981	0.068415	CID2-1
_K(Gly)C(Cam)C(Cam)VEC(Cam)PPC(Cam)PAPPVAGPSVFLFPPKPK_	IGHG2	0.189517	-0.00726062	312	0.20981	0.00726062	CID2-1
_K(Gly)LVAASQAALGL_	ALBU	0.0137022	-0.00408925	443	0.211342	0.00408925	CID3-1
_VMPIC(Cam)LPSK(Gly)DYAEVGR_	HPT	0.194962	0.438572	7	0.212578	0.438572	CID2-1
_HKVYAC(Cam)EVTHQGLSSPVTK(Gly)SFNR_	IGKC	0.207742	NA	13	0.220086	NA	CID2-1
_SLGPNSC(Cam)SANGPGLYLIHGPNLYC(Cam)YSDVEK(Gly)LNAAK_	HEMO	0.211846	NA	210	0.221295	NA	CID2-1
_DGAGDVAFVK(Gly)HSTIFENLANK_	TRFE	0.215049	0.0690681	65	0.22308	0.0690681	CID2-1
_VDNALQSGNSQESVTEQDSK(Gly)DSTYSLSSTLTLSK_	IGKC	0.017785	0.00687046	443	0.234442	0.00687046	CID3-1
_VDNALQSGNSQESVTEQDSKDSTYSLSSTLTLSK(Gly)ADYEK_	IGKC	0.0180499	0.0621167	10	0.234442	0.0621167	CID3-1
_K(Gly)C(Cam)STSSLLEAC(Cam)TFR_	TRFE	0.241045	-0.0242026	24	0.248324	0.0242026	CID2-1
_K(Gly)GDTFSC(Cam)MVGHEALPLAFTQK_	IGHA1	0.249648	-0.00907919	125	0.255425	0.00907919	CID2-1
_MK(Gly)GLIDEVNQDFTNR_	FIBA	0.0220377	0.0115734	365	0.259544	0.0115734	CID3-1
_QNC(Cam)ELFEQLGEYK(Gly)FQNALLVR_	ALBU	0.258288	-0.00348916	427	0.260693	0.00348916	CID2-1
_EGTC(Cam)PEAPTDEC(Cam)KPVK(Gly)WC(Cam)ALSHHER_	TRFE	0.261987	0.11509	3	0.262653	0.11509	CID2-1
_LQHLENELTHDIITK(Gly)FLENEDRR_	A1AT	0.0237281	-0.0185631	268	0.266167	0.0185631	CID3-1
_VFDEFK(Gly)PLVEEPQNLIK(Gly)QNC(Cam)ELFEQLGEYK_	ALBU	0.28346	0.000995189	431	0.278571	0.000995189	CID2-1
_HSTIFENLANK(Gly)ADRDQYELLC(Cam)LDNTR_	TRFE	0.287776	0.00601477	146	0.280964	0.00601477	CID2-1
_VQWK(Gly)VDNALQSGNSQESVTEQDSKDSTYSLSSTLTLSK_	IGKC	0.290369	0.00751089	430	0.281655	0.00751089	CID2-1
_AAC(Cam)LLPK(Gly)LDELR_	ALBU	0.294342	-0.0353638	26	0.283667	0.0353638	CID2-1
_TDTSHHDQDHPTFNK(Gly)ITPNLAEFAFSLYR_	A1AT	0.298256	0.0586477	20	0.285596	0.0586477	CID2-1
_VK(Gly)AHYGGFTVQNEANK_	FIBB	0.304405	-0.0334129	13	0.287025	0.0334129	CID2-1
_NQVSLTC(Cam)LVK(Gly)GFYPSDIAVEWESNGQPENNYK_	IGHG1;IGG1	0.309259	-0.0131924	57	0.288729	0.0131924	CID2-1
_MPC(Cam)AEDYLSVVLNQLC(Cam)VLHEK(Gly)TPVSDR_	ALBU	0.323203	NA	293	0.296194	NA	CID2-1
_R(Gly)YKAAFTEC(Cam)C(Cam)QAADK_	ALBU	0.321294	-0.00166341	406	0.296194	0.00166341	CID2-1
_ADSSPVK(Gly)AGVETTTPSK_	IGLC2	0.331215	0.0279091	45	0.298895	0.0279091	CID2-1
_EK(Gly)R(Gly)GLALDGK_	ARRB2;ARRB2;ARRB2;ARRB2;ARRB2;ARRB1;ARRB1	0.330613	-0.00840437	124	0.298895	0.00840437	CID2-1
_VTSTLTIK(Gly)ESDWLGQSMFTC(Cam)R_	IGHM	0.334155	0.0739246	2	0.298895	0.0739246	CID2-1
_YLQEIYNSNNQK(Gly)IVNLK_	FIBG	0.333579	-0.00718862	206	0.298895	0.00718862	CID2-1
_THTC(Cam)PPC(Cam)PAPELLGGPSVFLFPPK(Gly)PK_	IGHG1;IGG1	0.339046	-0.00405801	375	0.301465	0.00405801	CID2-1
_GGIEIVK(Gly)EK(Gly)TTR_	PRP4B	0.347938	0.0326974	28	0.301838	0.0326974	CID2-1
_RYK(Gly)AAFTEC(Cam)C(Cam)QAADK_	ALBU	0.348331	-0.00141324	408	0.301838	0.00141324	CID2-1
_YEIK(Gly)EGDC(Cam)PVQSGK_	KNG1	0.346594	NA	9	0.301838	NA	CID2-1
_K(Gly)DSGFQMNQLR_	TRFE	0.00314474	0.0154782	76	0.302206	0.0154782	CID4-1
_QGLLPVLESFK(Gly)VSFLSALEEYTK_	APOA1	0.00294511	-0.0507314	26	0.302206	0.0507314	CID4-1
_AVMDDFAAFVEK(Gly)C(Cam)C(Cam)K_	ALBU	0.0083759	0.00872767	90	0.304699	0.00872767	CID4-1
_ETYGEMADC(Cam)C(Cam)AK(Gly)QEPERNEC(Cam)FLQHK_	ALBU	0.0126677	0.0127592	88	0.304699	0.0127592	CID4-1
_SHC(Cam)IAEVENDEMPADLPSLAADFVESK(Gly)DVC(Cam)K(Gly)NYAEAK_	ALBU	0.0126827	-0.057159	73	0.304699	0.057159	CID4-1
_SHC(Cam)IAEVENDEMPADLPSLAADFVESK(Gly)DVC(Cam)KNYAEAK_	ALBU	0.0106718	-0.0539162	73	0.304699	0.0539162	CID4-1
_SHC(Cam)IAEVENDEMPADLPSLAADFVESKDVC(Cam)K(Gly)NYAEAK_	ALBU	0.00698425	-0.0592374	70	0.304699	0.0592374	CID4-1
_VQWK(Gly)VDNALQSGNSQESVTEQDSKDSTYSLSSTLTLSK_	IGKC	0.00976129	-0.0394778	90	0.304699	0.0394778	CID4-1
_LDQLR(Gly)K(Gly)TVAEK_	LUC7L	0.0322477	0.00431886	443	0.306083	0.00431886	CID3-1
_C(Cam)C(Cam)VEC(Cam)PPC(Cam)PAPPVAGPSVFLFPPK(Gly)PK_	IGHG2	0.360022	NA	38	0.307311	NA	CID2-1
_VPPEWK(Gly)ALTDMPQMR_	FIBA	0.359179	-0.0236267	12	0.307311	0.0236267	CID2-1
_ALSC(Cam)LR(Gly)C(Cam)GK(Gly)QFTVAWK_	ZN296	0.0347287	0.00207084	443	0.317424	0.00207084	CID3-1
_(Gly)MKR(Gly)VNSC(Cam)VK_	RBM41	0.380903	-0.0903279	8	0.321462	0.0903279	CID2-1
_VFDEFKPLVEEPQNLIK(Gly)QNC(Cam)ELFEQLGEYK_	ALBU	0.379533	0.000758278	430	0.321462	0.000758278	CID2-1
_SYSC(Cam)QVTHEGSTVEK(Gly)TVAPTEC(Cam)S_	IGLC2	0.0153382	0.0148139	83	0.327553	0.0148139	CID4-1
_R(Gly)PC(Cam)FSALEVDETYVPK_	ALBU	0.40172	-0.0132399	3	0.336694	0.0132399	CID2-1
_YAASSYLSLTPEQWK(Gly)SHR_	IGLC2	0.40346	0.0207455	23	0.336694	0.0207455	CID2-1
_QLIK(Gly)AIQLTYNPDESSKPNMIDAATLK_	FIBG	0.0399055	-0.0855985	12	0.339585	0.0855985	CID3-1
_QVK(Gly)DNENVVNEYSSELEK_	FIBB	0.0392682	-0.101403	13	0.339585	0.101403	CID3-1
_K(Gly)YLYEIAR_	ALBU	0.0413239	0.0410477	40	0.339934	0.0410477	CID3-1
_LVRPEVDVMC(Cam)TAFHDNEETFLK(Gly)K_	ALBU	0.414168	-0.00100873	433	0.341811	0.00100873	CID2-1
_QGFGNVATNTDGK(Gly)NYC(Cam)GLPGEYWLGNDK_	FIBB	0.424517	-0.00383664	386	0.346523	0.00383664	CID2-1
_SVLGQLGITK(Gly)VFSNGADLSGVTEEAPLK_	A1AT	0.42964	0.0892656	3	0.348798	0.0892656	CID2-1
_DLGEENFK(Gly)ALVLIAFAQYLQQC(Cam)PFEDHVK_	ALBU	0.0525018	-0.00805188	367	0.350176	0.00805188	CID3-1
_ELLSR(Gly)QK(Gly)EAMK_	AKAP9	0.0501373	0.0121124	191	0.350176	0.0121124	CID3-1
_HKVYAC(Cam)EVTHQGLSSPVTK(Gly)SFNR_	IGKC	0.0501696	NA	12	0.350176	NA	CID3-1
_K(Gly)VPQVSTPTLVEVSR_	ALBU	0.0440861	0.00306057	443	0.350176	0.00306057	CID3-1
_THTC(Cam)PPC(Cam)PAPELLGGPSVFLFPPK(Gly)PKDTLMISR_	IGHG1;IGG1	0.0497349	0.00618608	407	0.350176	0.00618608	CID3-1
_HSTIFENLANK(Gly)ADRDQYELLC(Cam)LDNTR_	TRFE	0.0545576	0.0110582	168	0.352334	0.0110582	CID3-1
_K(Gly)APDAGGC(Cam)LHADPDLGVLC(Cam)PTGC(Cam)QLQEALLQQERPIR_	FIBB	0.058058	-0.0155462	214	0.358192	0.0155462	CID3-1
_LC(Cam)MGSGLNLC(Cam)EPNNK(Gly)EGYYGYTGAFR_	TRFE	0.457525	-0.0247029	24	0.36161	0.0247029	CID2-1
_SHC(Cam)IAEVENDEMPADLPSLAADFVESK(Gly)DVC(Cam)K(Gly)NYAEAK_	ALBU	0.451735	-0.00676951	314	0.36161	0.00676951	CID2-1
_EC(Cam)C(Cam)EK(Gly)PLLEKSHC(Cam)IAEVENDEMPADLPSLAADFVESK_	ALBU	0.0258716	0.0109197	83	0.371234	0.0109197	CID4-1
_HPYFYAPELLFFAK(Gly)R_	ALBU	0.0344398	NA	54	0.371234	NA	CID4-1
_K(Gly)GGETSEMYLIQPDSSVKPYR_	FIBB	0.0320999	0.0137173	76	0.371234	0.0137173	CID4-1
_LVTDLTK(Gly)VHTEC(Cam)C(Cam)HGDLLEC(Cam)ADDR_	ALBU	0.0347673	0.0144518	71	0.371234	0.0144518	CID4-1
_VTFHNK(Gly)GAYPLSIEPIGVR_	CERU	0.0235824	0.0187138	56	0.371234	0.0187138	CID4-1
_K(Gly)QTALVELVK_	ALBU	0.061922	-0.00242177	443	0.372714	0.00242177	CID3-1
_DASGVTFTWTPSSGK(Gly)SAVQGPPER_	IGHA1	0.502174	-0.0194341	38	0.382724	0.0194341	CID2-1
_VDNALQSGNSQESVTEQDSKDSTYSLSSTLTLSK(Gly)ADYEK_	IGKC	0.507144	-0.0745895	4	0.38455	0.0745895	CID2-1
_EC(Cam)C(Cam)EKPLLEK(Gly)SHC(Cam)IAEVENDEMPADLPSLAADFVESK_	ALBU	0.0381235	0.0102961	81	0.385646	0.0102961	CID4-1
_EK(Gly)VAQLEAQC(Cam)QEPC(Cam)KDTVQIHDITGK_	FIBG	0.519458	-0.0438482	9	0.389547	0.0438482	CID2-1
_VIEK(Gly)VQHIQLLQK_	FIBA	0.519957	-0.00735352	91	0.389547	0.00735352	CID2-1
_LLIYAVLPTGDVIGDSAK(Gly)YDVENC(Cam)LANK_	A2MG	0.531399	-0.00927032	71	0.391436	0.00927032	CID2-1
_VVSVLTVVHQDWLNGK(Gly)EYK_	IGHG2	0.531948	-0.0105972	48	0.391436	0.0105972	CID2-1
_K(Gly)VLGAFSDGLAHLDNLK_	HBD;HBB	0.545033	0.0848781	2	0.395772	0.0848781	CID2-1
_VQWK(Gly)VDNALQSGNSQESVTEQDSK_	IGKC	0.54523	-0.00185797	429	0.395772	0.00185797	CID2-1
_VTHTLTMR(Gly)QR(Gly)ISR_	PPE2	0.545789	0.0556963	6	0.395772	0.0556963	CID2-1
_RHPYFYAPELLFFAK(Gly)R_	ALBU	0.561593	-0.00128606	433	0.403317	0.00128606	CID2-1
_K(Gly)PVDEYKDC(Cam)HLAQVPSHTVVAR_	TRFE	0.576744	0.000984193	427	0.409629	0.000984193	CID2-1
_K(Gly)WDPYKQGFGNVATNTDGK_	FIBB	0.581616	-0.00448489	118	0.409629	0.00448489	CID2-1
_LIC(Cam)SVC(Cam)NK(Gly)K_	PRDM5	0.586837	0.0062468	194	0.409629	0.0062468	CID2-1
_YAASSYLSLTPEQWK(Gly)SHK_	IGLC3	0.584746	0.0995927	2	0.409629	0.0995927	CID2-1
_K(Gly)C(Cam)STSSLLEAC(Cam)TFR_	TRFE	0.055191	0.0618188	7	0.412111	0.0618188	CID4-1
_LC(Cam)MGSGLNLC(Cam)EPNNK(Gly)EGYYGYTGAFR_	TRFE	0.0485759	-0.0859702	8	0.412111	0.0859702	CID4-1
_LQHLENELTHDIITK(Gly)FLENEDRR_	A1AT	0.0512987	-0.0404845	67	0.412111	0.0404845	CID4-1
_R(Gly)QAK(Gly)EPC(Cam)VESLVSQYFQTVTDYGK_	APOA2	0.049395	0.0124595	88	0.412111	0.0124595	CID4-1
_SHC(Cam)IAEVENDEMPADLPSLAADFVESK(Gly)DVC(Cam)K_	ALBU	0.0557492	-0.00950252	90	0.412111	0.00950252	CID4-1
_VQWK(Gly)VDNALQSGNSQESVTEQDSK_	IGKC	0.0553292	0.0112993	90	0.412111	0.0112993	CID4-1
_(Gly)MIQSSQPMSLKLTC(Cam)SAFR(Gly)LQR_	GDF5O	0.606333	-0.0269747	14	0.42127	0.0269747	CID2-1
_TSALSAK(Gly)SC(Cam)ESNSPFPVHPGTAEC(Cam)C(Cam)TK_	VTDB	0.0724005	0.0316675	443	0.425409	0.0316675	CID3-1
_VTFHNK(Gly)GAYPLSIEPIGVR_	CERU	0.0777952	0.00684542	235	0.426633	0.00684542	CID3-1
_(Gly)MDWTWR(Gly)VFC(Cam)LLAVAPGAHSQVQLVQSGAEVK_	HV146	0.624687	0.00262968	72	0.428049	0.00262968	CID2-1
_GDVAFVK(Gly)HQTVPQNTGGKNPDPWAK_	TRFE	0.620565	0.00595708	116	0.428049	0.00595708	CID2-1
_TFTC(Cam)TAAYPESK(Gly)TPLTATLSK_	IGHA1	0.623442	0.0876154	2	0.428049	0.0876154	CID2-1
_ATLVC(Cam)LISDFYPGAVTVAWK(Gly)ADSSPVK_	IGLC2	0.641785	NA	291	0.435767	NA	CID2-1
_DNAK(Gly)NSLYLQMNSLR_	HV321;HV320;HV311;HV348;HV307;HV309	0.647451	0.00349651	100	0.437625	0.00349651	CID2-1
_R(Gly)HPYFYAPELLFFAK_	ALBU	0.654097	0.00160878	349	0.439724	0.00160878	CID2-1
_VDNALQSGNSQESVTEQDSK(Gly)DSTYSLSSTLTLSKADYEK_	IGKC	0.662331	-0.002607	428	0.439724	0.002607	CID2-1
_VLEPTLK(Gly)SLGEC(Cam)C(Cam)DVEDSTTC(Cam)FNAK_	VTDB	0.661335	0.0429088	3	0.439724	0.0429088	CID2-1
_ADLAK(Gly)YIC(Cam)ENQDSISSK_	ALBU	0.679843	-0.000659428	433	0.441799	0.000659428	CID2-1
_C(Cam)C(Cam)VEC(Cam)PPC(Cam)PAPPVAGPSVFLFPPK(Gly)PKDTLMISR_	IGHG2	0.688148	NA	29	0.441799	NA	CID2-1
_DNSK(Gly)NTLYLQMNSLR_	HV366;HV323;HV353;HV330;HV333;HVC33;HV335	0.697183	-0.00680786	2	0.441799	0.00680786	CID2-1
_DSSLC(Cam)K(Gly)LC(Cam)MGSGLNLC(Cam)EPNNKEGYYGYTGAFR_	TRFE	0.68476	-0.0111499	6	0.441799	0.0111499	CID2-1
_KPVDEYK(Gly)DC(Cam)HLAQVPSHTVVAR_	TRFE	0.687258	0.000688414	426	0.441799	0.000688414	CID2-1
_SHC(Cam)IAEVENDEMPADLPSLAADFVESK(Gly)DVC(Cam)K_	ALBU	0.697172	-0.000823858	428	0.441799	0.000823858	CID2-1
_TSALSAK(Gly)SC(Cam)ESNSPFPVHPGTAEC(Cam)C(Cam)TK_	VTDB	0.69799	-0.00494298	432	0.441799	0.00494298	CID2-1
_AGVETTTPSK(Gly)QSNNK_	IGLC2	0.701354	-0.00211721	362	0.442055	0.00211721	CID2-1
_VTK(Gly)C(Cam)C(Cam)TESLVNR_	ALBU	0.71655	0.000529574	433	0.447854	0.000529574	CID2-1
_VVSVLTVVHQDWLNGK(Gly)EYK_	IGHG2	0.0633123	0.0739372	13	0.450685	0.0739372	CID4-1
_NYAEAK(Gly)DVFLGMFLYEYAR_	ALBU	0.741399	-0.00105914	433	0.455757	0.00105914	CID2-1
_AEFAEVSK(Gly)LVTDLTK_	ALBU	0.0903995	-0.00380388	441	0.47205	0.00380388	CID3-1
_VHTEC(Cam)C(Cam)HGDLLEC(Cam)ADDR(Gly)ADLAKYIC(Cam)ENQDSISSK_	ALBU	0.0956409	-0.00203581	443	0.47205	0.00203581	CID3-1
_VHTEC(Cam)C(Cam)HGDLLEC(Cam)ADDRADLAK(Gly)YIC(Cam)ENQDSISSK_	ALBU	0.0956409	-0.00183391	443	0.47205	0.00183391	CID3-1
_AVGDK(Gly)LPEC(Cam)EADDGC(Cam)PKPPEIAHGYVEHSVR_	HPT	0.0726822	-0.0187177	62	0.481703	0.0187177	CID4-1
_KGDTFSC(Cam)MVGHEALPLAFTQK(Gly)TIDR_	IGHA1	0.0707439	-0.0507866	36	0.481703	0.0507866	CID4-1
_QSNNK(Gly)YAASSYLSLTPEQWK_	IGLC2	0.813096	-0.000639014	425	0.49112	0.000639014	CID2-1
_TVAAPSVFIFPPSDEQLK(Gly)SGTASVVC(Cam)LLNNFYPR_	IGKC	0.814562	0.00401324	30	0.49112	0.00401324	CID2-1
_DHMK(Gly)SVIPSDGPSVAC(Cam)VK_	TRFE	0.820851	0.00284479	12	0.492439	0.00284479	CID2-1
_DLLFRDDTVC(Cam)LAK(Gly)LHDR_	TRFE	0.828254	NA	17	0.492839	NA	CID2-1
_SHC(Cam)IAEVENDEMPADLPSLAADFVESKDVC(Cam)K(Gly)NYAEAK_	ALBU	0.831416	0.00356408	320	0.492839	0.00356408	CID2-1
_YAATSQVLLPSK(Gly)DVMQGTDEHVVC(Cam)K_	IGHM	0.826811	-0.0499985	9	0.492839	0.0499985	CID2-1
_HK(Gly)VYAC(Cam)EVTHQGLSSPVTK_	IGKC	0.104133	0.00332358	439	0.501817	0.00332358	CID3-1
_K(Gly)C(Cam)C(Cam)VEC(Cam)PPC(Cam)PAPPVAGPSVFLFPPKPK_	IGHG2	0.111195	-0.00928852	328	0.501817	0.00928852	CID3-1
_KVPQVSTPTLVEVSR(Gly)NLGK_	ALBU	0.11015	-0.0124744	64	0.501817	0.0124744	CID3-1
_TAGWNIPMGLLYNK(Gly)INHC(Cam)R_	TRFE	0.110827	-0.0492421	17	0.501817	0.0492421	CID3-1
_TPC(Cam)TVSC(Cam)NIPVVSGK(Gly)EC(Cam)EEIIR_	FIBB	0.111839	-0.114873	7	0.501817	0.114873	CID3-1
_SYSC(Cam)QVTHEGSTVEK(Gly)TVAPTEC(Cam)S_	IGLC2	0.118141	0.00452671	406	0.50716	0.00452671	CID3-1
_VLEPTLK(Gly)SLGEC(Cam)C(Cam)DVEDSTTC(Cam)FNAK_	VTDB	0.121114	-0.0297627	2	0.50716	0.0297627	CID3-1
_(Gly)APVR(Gly)RSAK_	TAP26	0.101402	0.0235942	68	0.514912	0.0235942	CID4-1
_(Gly)MLSTEGR(Gly)EGFVVK_	HNRH2	0.117122	-0.0176107	60	0.514912	0.0176107	CID4-1
_ADYEK(Gly)HKVYAC(Cam)EVTHQGLSSPVTK_	IGKC	0.150306	0.0496602	38	0.514912	0.0496602	CID4-1
_ALVLIAFAQYLQQC(Cam)PFEDHVK(Gly)LVNEVTEFAK_	ALBU	0.130347	-0.0162492	90	0.514912	0.0162492	CID4-1
_ATK(Gly)EQLKAVMDDFAAFVEK_	ALBU	0.149828	-0.0131536	87	0.514912	0.0131536	CID4-1
_DLGEENFK(Gly)ALVLIAFAQYLQQC(Cam)PFEDHVK_	ALBU	0.143539	-0.013549	75	0.514912	0.013549	CID4-1
_DNENVVNEYSSELEK(Gly)HQLYIDETVNSNIPTNLR_	FIBB	0.162331	-0.00744993	89	0.514912	0.00744993	CID4-1
_EQLK(Gly)AVMDDFAAFVEK_	ALBU	0.0973277	-0.00386399	90	0.514912	0.00386399	CID4-1
_GDVAFVK(Gly)HQTVPQNTGGK_	TRFE	0.105726	-0.0208302	37	0.514912	0.0208302	CID4-1
_K(Gly)VLGAFSDGLAHLDNLK_	HBD;HBB	0.101289	-0.131543	2	0.514912	0.131543	CID4-1
_K(Gly)VPQVSTPTLVEVSR_	ALBU	0.13835	-0.00383288	90	0.514912	0.00383288	CID4-1
_K(Gly)WDPYKQGFGNVATNTDGK_	FIBB	0.119706	0.0249094	31	0.514912	0.0249094	CID4-1
_K(Gly)WQEEMELYR_	APOA1	0.0988579	-0.0105958	45	0.514912	0.0105958	CID4-1
_K(Gly)YLYEIAR_	ALBU	0.101241	0.098583	7	0.514912	0.098583	CID4-1
_LDQLR(Gly)K(Gly)TVAEK_	LUC7L	0.0981635	-0.00848488	90	0.514912	0.00848488	CID4-1
_LK(Gly)EC(Cam)C(Cam)EKPLLEK_	ALBU	0.137451	-0.00958236	90	0.514912	0.00958236	CID4-1
_LLIYAVLPTGDVIGDSAK(Gly)YDVENC(Cam)LANK_	A2MG	0.152472	-0.0385183	21	0.514912	0.0385183	CID4-1
_LVNEVTEFAK(Gly)TC(Cam)VADESAENC(Cam)DK_	ALBU	0.127063	0.00394529	90	0.514912	0.00394529	CID4-1
_LVRPEVDVMC(Cam)TAFHDNEETFLK(Gly)K_	ALBU	0.138173	-0.00402651	90	0.514912	0.00402651	CID4-1
_NYAEAK(Gly)DVFLGMFLYEYAR_	ALBU	0.121595	-0.0142417	90	0.514912	0.0142417	CID4-1
_R(Gly)PC(Cam)FSALEVDETYVPK_	ALBU	0.162239	0.165964	5	0.514912	0.165964	CID4-1
_RPC(Cam)FSALEVDETYVPK(Gly)EFNAETFTFHADIC(Cam)TLSEK_	ALBU	0.164227	-0.00790532	90	0.514912	0.00790532	CID4-1
_TC(Cam)VADESAENC(Cam)DK(Gly)SLHTLFGDKLC(Cam)TVATLR_	ALBU	0.113972	-0.0150429	90	0.514912	0.0150429	CID4-1
_VKDLATVYVDVLK(Gly)DSGR_	APOA1	0.112766	-0.017304	45	0.514912	0.017304	CID4-1
_VTSTLTIK(Gly)ESDWLGQSMFTC(Cam)R_	IGHM	0.155144	0.0102477	2	0.514912	0.0102477	CID4-1
_YAATSQVLLPSK(Gly)DVMQGTDEHVVC(Cam)K_	IGHM	0.169703	-0.0940781	4	0.514912	0.0940781	CID4-1
_YDVENC(Cam)LANK(Gly)VDLSFSPSQSLPASHAHLR_	A2MG	0.88648	0.0033846	6	0.519298	0.0033846	CID2-1
_TPVSDRVTK(Gly)C(Cam)C(Cam)TESLVNR_	ALBU	0.130059	-0.00766856	276	0.53304	0.00766856	CID3-1
_LK(Gly)EC(Cam)C(Cam)EKPLLEK_	ALBU	0.931317	0.000211589	433	0.535071	0.000211589	CID2-1
_ADYEK(Gly)HKVYAC(Cam)EVTHQGLSSPVTK_	IGKC	0.942696	-0.00319361	147	0.537475	0.00319361	CID2-1
_DSTYSLSSTLTLSK(Gly)ADYEK_	IGKC	0.941582	-0.00408452	384	0.537475	0.00408452	CID2-1
_ALLAYAFALAGNQDK(Gly)R_	A2MG	0.95186	0.00216153	56	0.538588	0.00216153	CID2-1
_EGTC(Cam)PEAPTDEC(Cam)K(Gly)PVKWC(Cam)ALSHHER_	TRFE	0.948957	-0.00221938	7	0.538588	0.00221938	CID2-1
_ALVLIAFAQYLQQC(Cam)PFEDHVK(Gly)LVNEVTEFAK_	ALBU	0.957234	0.00056905	433	0.539585	0.00056905	CID2-1
_(Gly)MLSTEGR(Gly)EGFVVK_	HNRH2	0.964627	0.0111954	266	0.539679	0.0111954	CID2-1
_(Gly)MATRSC(Cam)R(Gly)EK_	SMAP1	0.975047	-0.00746572	18	0.541453	0.00746572	CID2-1
_TC(Cam)VADESAENC(Cam)DK(Gly)SLHTLFGDKLC(Cam)TVATLR_	ALBU	0.973067	0.000313555	433	0.541453	0.000313555	CID2-1
_SHC(Cam)IAEVENDEMPADLPSLAADFVESK(Gly)DVC(Cam)KNYAEAK_	ALBU	0.982993	0.00116361	330	0.543844	0.00116361	CID2-1
_ER(Gly)R(Gly)AVIILR_	ALKB5	0.99127	-0.00033652	433	0.546399	0.00033652	CID2-1
_K(Gly)LVAASQAALGL_	ALBU	0.995288	0.000110236	433	0.546597	0.000110236	CID2-1
_VDNALQSGNSQESVTEQDSK(Gly)DSTYSLSSTLTLSK_	IGKC	0.186432	-0.0102671	90	0.55126	0.0102671	CID4-1
_HGTDDGVVWMNWK(Gly)GSWYSMR_	FIBB	0.192978	0.0151118	47	0.561969	0.0151118	CID4-1
_PLLEK(Gly)SHC(Cam)IAEVENDEMPADLPSLAADFVESK_	ALBU	0.199879	-0.00782168	80	0.573378	0.00782168	CID4-1
_THTC(Cam)PPC(Cam)PAPELLGGPSVFLFPPKPK(Gly)DTLMISR_	IGHG1;IGG1	0.145737	0.00486305	407	0.575151	0.00486305	CID3-1
_VFDEFKPLVEEPQNLIK(Gly)QNC(Cam)ELFEQLGEYK_	ALBU	0.146828	-0.00107437	440	0.575151	0.00107437	CID3-1
_DLATVYVDVLK(Gly)DSGRDYVSQFEGSALGK_	APOA1	0.16766	0.0359128	24	0.59556	0.0359128	CID3-1
_FK(Gly)DLGEENFKALVLIAFAQYLQQC(Cam)PFEDHVK_	ALBU	0.162589	-0.00229922	443	0.59556	0.00229922	CID3-1
_FKDLGEENFK(Gly)ALVLIAFAQYLQQC(Cam)PFEDHVK_	ALBU	0.162589	-0.00211172	443	0.59556	0.00211172	CID3-1
_LVNEVTEFAK(Gly)TC(Cam)VADESAENC(Cam)DK_	ALBU	0.160305	-0.00164664	443	0.59556	0.00164664	CID3-1
_TYETTLEK(Gly)C(Cam)C(Cam)AAADPHEC(Cam)YAK_	ALBU	0.156771	-0.0057107	443	0.59556	0.0057107	CID3-1
_YEIK(Gly)EGDC(Cam)PVQSGK_	KNG1	0.167851	NA	10	0.59556	NA	CID3-1
_TYETTLEK(Gly)C(Cam)C(Cam)AAADPHEC(Cam)YAK_	ALBU	0.211741	0.012847	90	0.598474	0.012847	CID4-1
_DTANLHGK(Gly)ISC(Cam)FNNFSLSTPGSSSWPTHSQMDPVGYSR_	CML1	0.219077	0.0460951	20	0.610234	0.0460951	CID4-1
_LC(Cam)MGSGLNLC(Cam)EPNNK(Gly)EGYYGYTGAFR_	TRFE	0.175603	-0.0546727	25	0.610362	0.0546727	CID3-1
_QNC(Cam)ELFEQLGEYK(Gly)FQNALLVR_	ALBU	0.178141	-0.00419509	437	0.610584	0.00419509	CID3-1
_EK(Gly)R(Gly)GLALDGK_	ARRB2;ARRB2;ARRB2;ARRB2;ARRB2;ARRB1;ARRB1	0.225708	0.0269414	26	0.619724	0.0269414	CID4-1
_LAEYHAK(Gly)ATEHLSTLSEK_	APOA1	0.188819	-0.00485899	388	0.622725	0.00485899	CID3-1
_LAK(Gly)TYETTLEK_	ALBU	0.189253	-0.00292921	443	0.622725	0.00292921	CID3-1
_AAC(Cam)LLPK(Gly)LDELR_	ALBU	0.249607	-0.0583789	19	0.627291	0.0583789	CID3-1
_ADLAK(Gly)YIC(Cam)ENQDSISSK_	ALBU	0.213434	-0.00265103	443	0.627291	0.00265103	CID3-1
_DASGVTFTWTPSSGK(Gly)SAVQGPPER_	IGHA1	0.249084	-0.0360351	33	0.627291	0.0360351	CID3-1
_DHMK(Gly)SVIPSDGPSVAC(Cam)VK_	TRFE	0.217894	-0.0324629	14	0.627291	0.0324629	CID3-1
_DSSLC(Cam)K(Gly)LC(Cam)MGSGLNLC(Cam)EPNNKEGYYGYTGAFR_	TRFE	0.258204	-0.189216	3	0.627291	0.189216	CID3-1
_EPC(Cam)VESLVSQYFQTVTDYGK(Gly)DLMEK_	APOA2	0.19558	NA	24	0.627291	NA	CID3-1
_EQLK(Gly)AVMDDFAAFVEK_	ALBU	0.259272	0.00132979	443	0.627291	0.00132979	CID3-1
_IVTMSR(Gly)EVEEIR_	F184A	0.207809	0.00654732	93	0.627291	0.00654732	CID3-1
_K(Gly)GDTFSC(Cam)MVGHEALPLAFTQK_	IGHA1	0.258067	-0.00897962	120	0.627291	0.00897962	CID3-1
_K(Gly)GGETSEMYLIQPDSSVKPYR_	FIBB	0.223019	0.00453967	361	0.627291	0.00453967	CID3-1
_KGDTFSC(Cam)MVGHEALPLAFTQK(Gly)TIDR_	IGHA1	0.259097	-0.0138298	151	0.627291	0.0138298	CID3-1
_LIC(Cam)SVC(Cam)NK(Gly)K_	PRDM5	0.231921	-0.0467327	212	0.627291	0.0467327	CID3-1
_LVTDLTK(Gly)VHTEC(Cam)C(Cam)HGDLLEC(Cam)ADDR_	ALBU	0.221769	-0.00452785	341	0.627291	0.00452785	CID3-1
_LVTDLTK(Gly)VHTEC(Cam)C(Cam)HGDLLEC(Cam)ADDRADLAK_	ALBU	0.243252	-0.00151934	443	0.627291	0.00151934	CID3-1
_MPC(Cam)AEDYLSVVLNQLC(Cam)VLHEK(Gly)TPVSDR_	ALBU	0.223422	NA	302	0.627291	NA	CID3-1
_VAQLEAQC(Cam)QEPC(Cam)K(Gly)DTVQIHDITGKDC(Cam)QDIANK_	FIBG	0.225231	-0.00495958	390	0.627291	0.00495958	CID3-1
_VFDEFK(Gly)PLVEEPQNLIK(Gly)QNC(Cam)ELFEQLGEYK_	ALBU	0.238579	-0.000939017	441	0.627291	0.000939017	CID3-1
_VTHTLTMR(Gly)QR(Gly)ISR_	PPE2	0.200642	-0.108863	8	0.627291	0.108863	CID3-1
_AATPAAVTC(Cam)QLSNWSEWTDC(Cam)FPC(Cam)QDK(Gly)K_	CO8A	0.268507	-0.00728605	43	0.629348	0.00728605	CID4-1
_AEFAEVSK(Gly)LVTDLTK_	ALBU	0.260228	0.00597914	90	0.629348	0.00597914	CID4-1
_C(Cam)LKDGAGDVAFVK(Gly)HSTIFENLANK_	TRFE	0.249872	0.0271492	37	0.629348	0.0271492	CID4-1
_DSSLC(Cam)K(Gly)LC(Cam)MGSGLNLC(Cam)EPNNKEGYYGYTGAFR_	TRFE	0.259204	-0.299263	2	0.629348	0.299263	CID4-1
_IKFQER(Gly)VTFK_	ZN806;ZN285	0.248162	0.00731676	90	0.629348	0.00731676	CID4-1
_IVTMSR(Gly)EVEEIR_	F184A	0.252004	-0.0138438	25	0.629348	0.0138438	CID4-1
_K(Gly)LVAASQAALGL_	ALBU	0.267154	0.00462007	90	0.629348	0.00462007	CID4-1
_KVPQVSTPTLVEVSR(Gly)NLGK_	ALBU	0.26184	-0.0130849	25	0.629348	0.0130849	CID4-1
_GDVAFVK(Gly)HQTVPQNTGGK_	TRFE	0.272568	0.00547444	190	0.639077	0.00547444	CID3-1
_R(Gly)YKAAFTEC(Cam)C(Cam)QAADK_	ALBU	0.277194	-0.00180423	409	0.639077	0.00180423	CID3-1
_YK(Gly)AAFTEC(Cam)C(Cam)QAADKAAC(Cam)LLPK_	ALBU	0.279681	0.0430469	46	0.639077	0.0430469	CID3-1
_(Gly)MIQSSQPMSLKLTC(Cam)SAFR(Gly)LQR_	GDF5O	0.310069	0.322961	3	0.641917	0.322961	CID4-1
_DTLMISR(Gly)TPEVTC(Cam)VVVDVSHEDPEVK_	IGHG1;IGG1	0.295829	0.335661	2	0.641917	0.335661	CID4-1
_K(Gly)APDAGGC(Cam)LHADPDLGVLC(Cam)PTGC(Cam)QLQEALLQQERPIR_	FIBB	0.28806	-0.019111	47	0.641917	0.019111	CID4-1
_LVTDLTK(Gly)VHTEC(Cam)C(Cam)HGDLLEC(Cam)ADDRADLAK_	ALBU	0.297511	-0.00274262	90	0.641917	0.00274262	CID4-1
_MK(Gly)GLIDEVNQDFTNR_	FIBA	0.303817	-0.0100578	77	0.641917	0.0100578	CID4-1
_QGFGNVATNTDGK(Gly)NYC(Cam)GLPGEYWLGNDK_	FIBB	0.310608	-0.0113108	85	0.641917	0.0113108	CID4-1
_VDNALQSGNSQESVTEQDSK(Gly)DSTYSLSSTLTLSKADYEK_	IGKC	0.297219	-0.0136432	90	0.641917	0.0136432	CID4-1
_VIEK(Gly)VQHIQLLQK_	FIBA	0.283428	-0.0271369	24	0.641917	0.0271369	CID4-1
_YK(Gly)AAFTEC(Cam)C(Cam)QAADK_	ALBU	0.30819	0.00268216	90	0.641917	0.00268216	CID4-1
_ATLVC(Cam)LISDFYPGAVTVAWK(Gly)ADSSPVK_	IGLC2	0.29597	NA	294	0.64424	NA	CID3-1
_ETYGEMADC(Cam)C(Cam)AK(Gly)QEPER_	ALBU	0.295113	-0.0120792	113	0.64424	0.0120792	CID3-1
_RYK(Gly)AAFTEC(Cam)C(Cam)QAADK_	ALBU	0.292645	-0.00156118	408	0.64424	0.00156118	CID3-1
_YAASSYLSLTPEQWK(Gly)SHR_	IGLC2	0.290174	0.132819	29	0.64424	0.132819	CID3-1
_R(Gly)HPYFYAPELLFFAK_	ALBU	0.329205	0.00828068	73	0.652896	0.00828068	CID4-1
_SLHTLFGDK(Gly)LC(Cam)TVATLR_	ALBU	0.323603	0.00342145	90	0.652896	0.00342145	CID4-1
_VFDEFKPLVEEPQNLIK(Gly)QNC(Cam)ELFEQLGEYK_	ALBU	0.329509	0.00208046	90	0.652896	0.00208046	CID4-1
_VTK(Gly)C(Cam)C(Cam)TESLVNR_	ALBU	0.321946	0.00371838	90	0.652896	0.00371838	CID4-1
_(Gly)APVR(Gly)RSAK_	TAP26	0.311175	-0.0162423	327	0.662005	0.0162423	CID3-1
_ADLAK(Gly)YIC(Cam)ENQDSISSK_	ALBU	0.359551	0.00437628	90	0.664471	0.00437628	CID4-1
_ALSC(Cam)LR(Gly)C(Cam)GK(Gly)QFTVAWK_	ZN296	0.348912	-0.00189217	90	0.664471	0.00189217	CID4-1
_ER(Gly)R(Gly)AVIILR_	ALKB5	0.353533	0.0166023	90	0.664471	0.0166023	CID4-1
_ETYGEMADC(Cam)C(Cam)AK(Gly)QEPER_	ALBU	0.357746	-0.0202017	29	0.664471	0.0202017	CID4-1
_ALLAYAFALAGNQDK(Gly)R_	A2MG	0.369069	0.0299457	15	0.669192	0.0299457	CID4-1
_C(Cam)C(Cam)AAADPHEC(Cam)YAK(Gly)VFDEFKPLVEEPQNLIK_	ALBU	0.373738	0.00567593	90	0.669878	0.00567593	CID4-1
_ENLESR(Gly)MRK_	DR9C7	0.379903	0.00457778	90	0.669878	0.00457778	CID4-1
_VFDEFK(Gly)PLVEEPQNLIK_	ALBU	0.383507	-0.00370783	90	0.670084	0.00370783	CID4-1
_DNAK(Gly)NSLYLQMNSLR_	HV321;HV320;HV311;HV348;HV307;HV309	0.392935	0.0168245	25	0.674298	0.0168245	CID4-1
_(Gly)MIQSSQPMSLKLTC(Cam)SAFR(Gly)LQR_	GDF5O	0.326962	0.0806118	15	0.678055	0.0806118	CID3-1
_SHC(Cam)IAEVENDEMPADLPSLAADFVESK(Gly)DVC(Cam)K_	ALBU	0.324923	0.00242234	437	0.678055	0.00242234	CID3-1
_ATKEQLK(Gly)AVMDDFAAFVEK_	ALBU	0.415596	-0.00636627	87	0.679954	0.00636627	CID4-1
_HK(Gly)VYAC(Cam)EVTHQGLSSPVTK_	IGKC	0.409745	-0.00334911	89	0.679954	0.00334911	CID4-1
_K(Gly)C(Cam)C(Cam)VEC(Cam)PPC(Cam)PAPPVAGPSVFLFPPKPK_	IGHG2	0.409462	-0.00955427	67	0.679954	0.00955427	CID4-1
_LQHLENELTHDIITKFLENEDR(Gly)R_	A1AT	0.412198	0.0201044	13	0.679954	0.0201044	CID4-1
_VFDEFK(Gly)PLVEEPQNLIK(Gly)QNC(Cam)ELFEQLGEYK_	ALBU	0.423886	0.00184866	89	0.679954	0.00184866	CID4-1
_YEIK(Gly)EGDC(Cam)PVQSGK_	KNG1	0.42265	NA	3	0.679954	NA	CID4-1
_K(Gly)PVDEYKDC(Cam)HLAQVPSHTVVAR_	TRFE	0.471045	0.00292585	90	0.682691	0.00292585	CID4-1
_KPVDEYK(Gly)DC(Cam)HLAQVPSHTVVAR_	TRFE	0.471045	0.003043	90	0.682691	0.003043	CID4-1
_LLIYGASSR(Gly)ATGIPDR_	KV320	0.47597	0.00762722	46	0.682691	0.00762722	CID4-1
_RMPC(Cam)AEDYLSVVLNQLC(Cam)VLHEK(Gly)TPVSDR_	ALBU	0.474191	-0.00188645	90	0.682691	0.00188645	CID4-1
_TC(Cam)VADESAENC(Cam)DK(Gly)SLHTLFGDK_	ALBU	0.473612	-0.00139326	90	0.682691	0.00139326	CID4-1
_VAQLEAQC(Cam)QEPC(Cam)K(Gly)DTVQIHDITGKDC(Cam)QDIANK_	FIBG	0.462676	-0.00921782	81	0.682691	0.00921782	CID4-1
_VHTEC(Cam)C(Cam)HGDLLEC(Cam)ADDR(Gly)ADLAKYIC(Cam)ENQDSISSK_	ALBU	0.441012	0.00223545	90	0.682691	0.00223545	CID4-1
_VHTEC(Cam)C(Cam)HGDLLEC(Cam)ADDRADLAK(Gly)YIC(Cam)ENQDSISSK_	ALBU	0.441012	0.0020131	90	0.682691	0.0020131	CID4-1
_VYAC(Cam)EVTHQGLSSPVTK(Gly)SFNR_	IGKC	0.440995	-0.0288528	25	0.682691	0.0288528	CID4-1
_SLGPNSC(Cam)SANGPGLYLIHGPNLYC(Cam)YSDVEK(Gly)LNAAK_	HEMO	0.334575	NA	216	0.688061	NA	CID3-1
_(Gly)MNAAVVR(Gly)RTQEALGK_	MIPT3	0.538627	0.00513481	88	0.688115	0.00513481	CID4-1
_C(Cam)C(Cam)VEC(Cam)PPC(Cam)PAPPVAGPSVFLFPPK(Gly)PKDTLMISR_	IGHG2	0.543002	NA	2	0.688115	NA	CID4-1
_DLC(Cam)GC(Cam)YSVSSVLPGC(Cam)AEPWNHGK(Gly)TFTC(Cam)TAAYPESK_	IGHA1	0.513094	0.00514029	84	0.688115	0.00514029	CID4-1
_ELLSR(Gly)QK(Gly)EAMK_	AKAP9	0.527644	0.00648492	43	0.688115	0.00648492	CID4-1
_FK(Gly)DLGEENFKALVLIAFAQYLQQC(Cam)PFEDHVK_	ALBU	0.537044	0.00198103	90	0.688115	0.00198103	CID4-1
_FKDLGEENFK(Gly)ALVLIAFAQYLQQC(Cam)PFEDHVK_	ALBU	0.537044	0.00181616	90	0.688115	0.00181616	CID4-1
_HSTIFENLANK(Gly)ADRDQYELLC(Cam)LDNTR_	TRFE	0.544197	-0.00806069	41	0.688115	0.00806069	CID4-1
_LIC(Cam)SVC(Cam)NK(Gly)K_	PRDM5	0.531733	-0.00793021	51	0.688115	0.00793021	CID4-1
_PSGR(Gly)TPPAQLR_	SCND2	0.514384	0.0133575	51	0.688115	0.0133575	CID4-1
_TDTSHHDQDHPTFNK(Gly)ITPNLAEFAFSLYR_	A1AT	0.533344	0.0867843	5	0.688115	0.0867843	CID4-1
_YGPPC(Cam)PSC(Cam)PAPEFLGGPSVFLFPPK(Gly)PK_	IGHG4	0.5	1.4225	2	0.688115	1.4225	CID4-1
_C(Cam)C(Cam)VEC(Cam)PPC(Cam)PAPPVAGPSVFLFPPK(Gly)PK_	IGHG2	0.578011	-0.109722	4	0.700124	0.109722	CID4-1
_TAGWNIPMGLLYNK(Gly)INHC(Cam)R_	TRFE	0.579193	-0.0193938	8	0.700124	0.0193938	CID4-1
_DHMK(Gly)SVIPSDGPSVAC(Cam)VK_	TRFE	0.596103	0.0221026	9	0.702883	0.0221026	CID4-1
_LAEYHAK(Gly)ATEHLSTLSEK_	APOA1	0.587347	0.00448904	83	0.702883	0.00448904	CID4-1
_QVK(Gly)DNENVVNEYSSELEKHQLYIDETVNSNIPTNLR_	FIBB	0.590449	0.0648382	7	0.702883	0.0648382	CID4-1
_VQWK(Gly)VDNALQSGNSQESVTEQDSKDSTYSLSSTLTLSK_	IGKC	0.34521	0.00682281	441	0.704064	0.00682281	CID3-1
_GPSVFPLAPSSK(Gly)STSGGTAALGC(Cam)LVK_	IGHG1;IGG1	0.60148	-0.00200377	90	0.704899	0.00200377	CID4-1
_C(Cam)C(Cam)VEC(Cam)PPC(Cam)PAPPVAGPSVFLFPPK(Gly)PKDTLMISR_	IGHG2	0.385688	NA	29	0.707995	NA	CID3-1
_EFNAETFTFHADIC(Cam)TLSEK(Gly)ER_	ALBU	0.387858	-0.00180865	442	0.707995	0.00180865	CID3-1
_GQPLSPEK(Gly)YVTSAPMPEPQAPGR_	IGHM	0.385736	0.00394681	217	0.707995	0.00394681	CID3-1
_IKFQER(Gly)VTFK_	ZN806;ZN285	0.378111	-0.00250964	443	0.707995	0.00250964	CID3-1
_QGLLPVLESFK(Gly)VSFLSALEEYTK_	APOA1	0.381761	-0.0474564	133	0.707995	0.0474564	CID3-1
_VK(Gly)AHYGGFTVQNEANK_	FIBB	0.39304	-0.0126313	9	0.707995	0.0126313	CID3-1
_YGPPC(Cam)PSC(Cam)PAPEFLGGPSVFLFPPK(Gly)PK_	IGHG4	0.391002	-0.717276	4	0.707995	0.717276	CID3-1
_YLQEIYNSNNQK(Gly)IVNLK_	FIBG	0.390429	0.00580853	202	0.707995	0.00580853	CID3-1
_(Gly)MDWTWR(Gly)VFC(Cam)LLAVAPGAHSQVQLVQSGAEVK_	HV146	0.404018	0.00522939	80	0.712243	0.00522939	CID3-1
_EK(Gly)VAQLEAQC(Cam)QEPC(Cam)KDTVQIHDITGK_	FIBG	0.404056	0.091459	5	0.712243	0.091459	CID3-1
_HGTDDGVVWMNWK(Gly)GSWYSMR_	FIBB	0.402568	-0.00431463	222	0.712243	0.00431463	CID3-1
_QSNNK(Gly)YAASSYLSLTPEQWK_	IGLC2	0.430881	0.00188693	432	0.73012	0.00188693	CID3-1
_AAFTEC(Cam)C(Cam)QAADK(Gly)AAC(Cam)LLPK_	ALBU	0.644435	-0.00262296	90	0.730149	0.00262296	CID4-1
_ADSSPVK(Gly)AGVETTTPSK_	IGLC2	0.693423	-0.0180794	13	0.730149	0.0180794	CID4-1
_AGVETTTPSK(Gly)QSNNK_	IGLC2	0.711802	0.00407181	79	0.730149	0.00407181	CID4-1
_ATLVC(Cam)LISDFYPGAVTVAWK(Gly)ADGSPVK_	IGLL5;IGLC1;IGL1	0.682798	0.0142071	10	0.730149	0.0142071	CID4-1
_ATLVC(Cam)LISDFYPGAVTVAWK(Gly)ADSSPVK_	IGLC2	0.817596	NA	62	0.730149	NA	CID4-1
_C(Cam)C(Cam)VEC(Cam)PPC(Cam)PAPPVAGPSVFLFPPKPK(Gly)DTLMISR_	IGHG2	0.651104	NA	4	0.730149	NA	CID4-1
_DASGVTFTWTPSSGK(Gly)SAVQGPPER_	IGHA1	0.744467	-0.0131867	13	0.730149	0.0131867	CID4-1
_DGAGDVAFVK(Gly)HSTIFENLANK_	TRFE	0.762054	0.0158987	8	0.730149	0.0158987	CID4-1
_DLATVYVDVLK(Gly)DSGRDYVSQFEGSALGK_	APOA1	0.639338	0.0263546	5	0.730149	0.0263546	CID4-1
_DLLFRDDTVC(Cam)LAK(Gly)LHDR_	TRFE	0.707976	-0.0187643	7	0.730149	0.0187643	CID4-1
_EFNAETFTFHADIC(Cam)TLSEK(Gly)ER_	ALBU	0.786609	0.00103794	90	0.730149	0.00103794	CID4-1
_ENASR(Gly)AK_	KHNYN	0.679899	-0.00180166	90	0.730149	0.00180166	CID4-1
_EPC(Cam)VESLVSQYFQTVTDYGK(Gly)DLMEK_	APOA2	0.791981	-0.0667662	6	0.730149	0.0667662	CID4-1
_FK(Gly)DLGEENFK_	ALBU	0.796729	-0.000985897	90	0.730149	0.000985897	CID4-1
_FNWYVDGVEVHNAK(Gly)TKPR_	IGHG1;IGG1	0.779086	0.00248675	78	0.730149	0.00248675	CID4-1
_GDVAFVK(Gly)HQTVPQNTGGKNPDPWAK_	TRFE	0.745369	-0.00647409	30	0.730149	0.00647409	CID4-1
_GGTIVPR(Gly)WMR_	GANAB	0.804303	0.0295717	3	0.730149	0.0295717	CID4-1
_GYPK(Gly)LLQDEFPGIPSPLDAAVEC(Cam)HR_	HEMO	0.683909	-0.00586807	41	0.730149	0.00586807	CID4-1
_HKVYAC(Cam)EVTHQGLSSPVTK(Gly)SFNR_	IGKC	0.672497	NA	5	0.730149	NA	CID4-1
_K(Gly)GDTFSC(Cam)MVGHEALPLAFTQK_	IGHA1	0.748569	-0.00413188	28	0.730149	0.00413188	CID4-1
_LAK(Gly)TYETTLEK_	ALBU	0.736581	-0.00156941	90	0.730149	0.00156941	CID4-1
_LLGVEHSQMEHWLC(Cam)HR(Gly)K_	MYO5B	0.820571	0.00379474	38	0.730149	0.00379474	CID4-1
_MPC(Cam)AEDYLSVVLNQLC(Cam)VLHEK(Gly)TPVSDR_	ALBU	0.682738	NA	72	0.730149	NA	CID4-1
_QLIK(Gly)AIQLTYNPDESSKPNMIDAATLK_	FIBG	0.806707	-0.00961781	7	0.730149	0.00961781	CID4-1
_QNC(Cam)ELFEQLGEYK(Gly)FQNALLVR_	ALBU	0.679948	-0.00274401	89	0.730149	0.00274401	CID4-1
_R(Gly)YKAAFTEC(Cam)C(Cam)QAADK_	ALBU	0.760493	0.000951985	84	0.730149	0.000951985	CID4-1
_SLGPNSC(Cam)SANGPGLYLIHGPNLYC(Cam)YSDVEK(Gly)LNAAK_	HEMO	0.80942	NA	46	0.730149	NA	CID4-1
_THTC(Cam)PPC(Cam)PAPELLGGPSVFLFPPK(Gly)PK_	IGHG1;IGG1	0.769626	0.00257373	82	0.730149	0.00257373	CID4-1
_TPVSDRVTK(Gly)C(Cam)C(Cam)TESLVNR_	ALBU	0.80721	0.00240103	65	0.730149	0.00240103	CID4-1
_TSALSAK(Gly)SC(Cam)ESNSPFPVHPGTAEC(Cam)C(Cam)TK_	VTDB	0.725361	-0.0125948	90	0.730149	0.0125948	CID4-1
_TVAAPSVFIFPPSDEQLK(Gly)SGTASVVC(Cam)LLNNFYPR_	IGKC	0.722849	0.014761	12	0.730149	0.014761	CID4-1
_VDGALC(Cam)MEK(Gly)SLGPNSC(Cam)SANGPGLYLIHGPNLYC(Cam)YSDVEK_	HEMO	0.767696	-0.00356308	61	0.730149	0.00356308	CID4-1
_VTHTLTMR(Gly)QR(Gly)ISR_	PPE2	0.805454	-0.0726163	2	0.730149	0.0726163	CID4-1
_YK(Gly)AAFTEC(Cam)C(Cam)QAADKAAC(Cam)LLPK_	ALBU	0.641697	-0.0303313	7	0.730149	0.0303313	CID4-1
_YLQEIYNSNNQK(Gly)IVNLK_	FIBG	0.652732	0.00472244	44	0.730149	0.00472244	CID4-1
_QSNNK(Gly)YAASSYLSLTPEQWK_	IGLC2	0.824642	-0.00119309	90	0.73039	0.00119309	CID4-1
_(Gly)MKR(Gly)VNSC(Cam)VK_	RBM41	0.458557	-0.0509163	12	0.732928	0.0509163	CID3-1
_AAFTEC(Cam)C(Cam)QAADK(Gly)AAC(Cam)LLPK_	ALBU	0.450158	-0.00188817	441	0.732928	0.00188817	CID3-1
_ENLESR(Gly)MRK_	DR9C7	0.478159	-0.00173987	443	0.732928	0.00173987	CID3-1
_GDVAFVK(Gly)HQTVPQNTGGKNPDPWAK_	TRFE	0.460707	-0.00592446	128	0.732928	0.00592446	CID3-1
_LQHLENELTHDIITKFLENEDR(Gly)R_	A1AT	0.461792	0.0150975	31	0.732928	0.0150975	CID3-1
_SLHTLFGDK(Gly)LC(Cam)TVATLR_	ALBU	0.453361	-0.001088	443	0.732928	0.001088	CID3-1
_TVAAPSVFIFPPSDEQLK(Gly)SGTASVVC(Cam)LLNNFYPR_	IGKC	0.448788	-0.0161663	50	0.732928	0.0161663	CID3-1
_VDGALC(Cam)MEK(Gly)SLGPNSC(Cam)SANGPGLYLIHGPNLYC(Cam)YSDVEK_	HEMO	0.476758	0.00274374	276	0.732928	0.00274374	CID3-1
_VYAC(Cam)EVTHQGLSSPVTK(Gly)SFNR_	IGKC	0.469117	-0.0128725	85	0.732928	0.0128725	CID3-1
_(Gly)MDWTWR(Gly)VFC(Cam)LLAVAPGAHSQVQLVQSGAEVK_	HV146	0.866961	0.0024326	13	0.737835	0.0024326	CID4-1
_EGTC(Cam)PEAPTDEC(Cam)K(Gly)PVKWC(Cam)ALSHHER_	TRFE	0.865769	0.0222527	2	0.737835	0.0222527	CID4-1
_EGTC(Cam)PEAPTDEC(Cam)KPVK(Gly)WC(Cam)ALSHHER_	TRFE	0.865769	0.0222527	2	0.737835	0.0222527	CID4-1
_K(Gly)QTALVELVK_	ALBU	0.875177	-0.000492391	90	0.737835	0.000492391	CID4-1
_VPPEWK(Gly)ALTDMPQMR_	FIBA	0.854793	0.00614648	4	0.737835	0.00614648	CID4-1
_YDVENC(Cam)LANK(Gly)VDLSFSPSQSLPASHAHLR_	A2MG	0.486993	0.013737	9	0.74186	0.013737	CID3-1
_QVK(Gly)DNENVVNEYSSELEK_	FIBB	0.900623	-0.00665783	3	0.748593	0.00665783	CID4-1
_THTC(Cam)PPC(Cam)PAPELLGGPSVFLFPPK(Gly)PKDTLMISR_	IGHG1;IGG1	0.911408	0.00115	84	0.748593	0.00115	CID4-1
_THTC(Cam)PPC(Cam)PAPELLGGPSVFLFPPKPK(Gly)DTLMISR_	IGHG1;IGG1	0.911408	0.00125854	84	0.748593	0.00125854	CID4-1
_YAASSYLSLTPEQWK(Gly)SHR_	IGLC2	0.905949	0.0066873	15	0.748593	0.0066873	CID4-1
_SVLGQLGITK(Gly)VFSNGADLSGVTEEAPLK_	A1AT	0.498668	-0.048266	3	0.750381	0.048266	CID3-1
_VKDLATVYVDVLK(Gly)DSGR_	APOA1	0.497268	-0.00361222	203	0.750381	0.00361222	CID3-1
_GQPLSPEK(Gly)YVTSAPMPEPQAPGR_	IGHM	0.918662	0.000742776	43	0.751341	0.000742776	CID4-1
_RYK(Gly)AAFTEC(Cam)C(Cam)QAADK_	ALBU	0.922691	0.000304734	84	0.751439	0.000304734	CID4-1
_VTSTLTIK(Gly)ESDWLGQSMFTC(Cam)R_	IGHM	0.505785	-0.0661761	3	0.756477	0.0661761	CID3-1
_DSTYSLSSTLTLSK(Gly)ADYEK_	IGKC	0.964449	-0.000968028	78	0.762311	0.000968028	CID4-1
_GGIEIVK(Gly)EK(Gly)TTR_	PRP4B	0.958621	0.0105902	9	0.762311	0.0105902	CID4-1
_NQVSLTC(Cam)LVK(Gly)GFYPSDIAVEWESNGQPENNYK_	IGHG1;IGG1	0.959176	-0.000588423	23	0.762311	0.000588423	CID4-1
_RHPYFYAPELLFFAK(Gly)R_	ALBU	0.975705	-0.000236331	90	0.762311	0.000236331	CID4-1
_SC(Cam)DK(Gly)THTC(Cam)PPC(Cam)PAPELLGGPSVFLFPPKPK_	IGHG1;IGG1	0.975463	-0.000115538	90	0.762311	0.000115538	CID4-1
_SC(Cam)DKTHTC(Cam)PPC(Cam)PAPELLGGPSVFLFPPK(Gly)PK_	IGHG1;IGG1	0.975463	-0.000115538	90	0.762311	0.000115538	CID4-1
_VC(Cam)ENAVHGQLVLQISAIDK(Gly)DITPR_	CADH5	0.966167	-0.00324778	12	0.762311	0.00324778	CID4-1
_VDNALQSGNSQESVTEQDSKDSTYSLSSTLTLSK(Gly)ADYEK_	IGKC	0.945809	-0.00831587	2	0.762311	0.00831587	CID4-1
_K(Gly)VLGAFSDGLAHLDNLK_	HBD;HBB	0.520463	0.116942	2	0.766841	0.116942	CID3-1
_NYAEAK(Gly)DVFLGMFLYEYAR_	ALBU	0.522035	-0.00241696	443	0.766841	0.00241696	CID3-1
_QGFGNVATNTDGK(Gly)NYC(Cam)GLPGEYWLGNDK_	FIBB	0.516779	-0.00348395	405	0.766841	0.00348395	CID3-1
_K(Gly)WDPYKQGFGNVATNTDGK_	FIBB	0.563648	0.00583734	119	0.799416	0.00583734	CID3-1
_NLNEK(Gly)DYELLC(Cam)LDGTR_	TRFE	0.561799	-0.0678717	4	0.799416	0.0678717	CID3-1
_EK(Gly)R(Gly)GLALDGK_	ARRB2;ARRB2;ARRB2;ARRB2;ARRB2;ARRB1;ARRB1	0.569304	-0.00555531	137	0.802825	0.00555531	CID3-1
_ENASR(Gly)AK_	KHNYN	0.586558	0.00151382	437	0.804179	0.00151382	CID3-1
_LLIYGASSR(Gly)ATGIPDR_	KV320	0.577375	0.00271869	245	0.804179	0.00271869	CID3-1
_SHC(Cam)IAEVENDEMPADLPSLAADFVESK(Gly)DVC(Cam)K(Gly)NYAEAK_	ALBU	0.585635	0.00727508	344	0.804179	0.00727508	CID3-1
_VFDEFK(Gly)PLVEEPQNLIK_	ALBU	0.574169	0.0010234	443	0.804179	0.0010234	CID3-1
_ATLVC(Cam)LISDFYPGAVTVAWK(Gly)ADGSPVK_	IGLL5;IGLC1;IGL1	0.60237	0.0056402	47	0.807904	0.0056402	CID3-1
_DSTYSLSSTLTLSK(Gly)ADYEK_	IGKC	0.600626	-0.00256509	392	0.807904	0.00256509	CID3-1
_LAK(Gly)HLEVDVWVIEPQGLR_	ITIH2	0.60035	0.0497911	2	0.807904	0.0497911	CID3-1
_SHC(Cam)IAEVENDEMPADLPSLAADFVESKDVC(Cam)K(Gly)NYAEAK_	ALBU	0.598111	0.00649587	331	0.807904	0.00649587	CID3-1
_DLC(Cam)GC(Cam)YSVSSVLPGC(Cam)AEPWNHGK(Gly)TFTC(Cam)TAAYPESK_	IGHA1	0.613311	0.00178349	416	0.817217	0.00178349	CID3-1
_K(Gly)DSGFQMNQLR_	TRFE	0.621	-0.00121856	375	0.818121	0.00121856	CID3-1
_LVRPEVDVMC(Cam)TAFHDNEETFLK(Gly)K_	ALBU	0.634548	0.000585909	443	0.819871	0.000585909	CID3-1
_ADSSPVK(Gly)AGVETTTPSK_	IGLC2	0.669257	0.0210559	51	0.844944	0.0210559	CID3-1
_GGIEIVK(Gly)EK(Gly)TTR_	PRP4B	0.680217	0.0195647	23	0.847807	0.0195647	CID3-1
_EGTC(Cam)PEAPTDEC(Cam)K(Gly)PVKWC(Cam)ALSHHER_	TRFE	0.688359	-0.0124066	8	0.853642	0.0124066	CID3-1
_TC(Cam)VADESAENC(Cam)DK(Gly)SLHTLFGDKLC(Cam)TVATLR_	ALBU	0.700675	-0.00114555	443	0.864572	0.00114555	CID3-1
_ADYEK(Gly)HKVYAC(Cam)EVTHQGLSSPVTK_	IGKC	0.707378	-0.00528976	157	0.8685	0.00528976	CID3-1
_ALVLIAFAQYLQQC(Cam)PFEDHVK(Gly)LVNEVTEFAK_	ALBU	0.721805	0.00167811	443	0.881825	0.00167811	CID3-1
_(Gly)MNAAVVR(Gly)RTQEALGK_	MIPT3	0.734754	-0.00144357	431	0.883257	0.00144357	CID3-1
_C(Cam)LKDGAGDVAFVK(Gly)HSTIFENLANK_	TRFE	0.740872	-0.00314675	180	0.883257	0.00314675	CID3-1
_VDNALQSGNSQESVTEQDSK(Gly)DSTYSLSSTLTLSKADYEK_	IGKC	0.749878	-0.000953202	440	0.885439	0.000953202	CID3-1
_(Gly)MATRSC(Cam)R(Gly)EK_	SMAP1	0.851326	-0.0101651	19	0.886424	0.0101651	CID3-1
_AGVETTTPSK(Gly)QSNNK_	IGLC2	0.761008	0.00221606	376	0.886424	0.00221606	CID3-1
_ALLAYAFALAGNQDK(Gly)R_	A2MG	0.791698	-0.00479154	64	0.886424	0.00479154	CID3-1
_ATK(Gly)EQLKAVMDDFAAFVEK_	ALBU	0.857282	-0.000467423	427	0.886424	0.000467423	CID3-1
_ATKEQLK(Gly)AVMDDFAAFVEK_	ALBU	0.792709	-0.000802179	428	0.886424	0.000802179	CID3-1
_C(Cam)C(Cam)VEC(Cam)PPC(Cam)PAPPVAGPSVFLFPPKPK(Gly)DTLMISR_	IGHG2	0.876479	NA	14	0.886424	NA	CID3-1
_DGAGDVAFVK(Gly)HSTIFENLANK_	TRFE	0.858144	0.00462275	59	0.886424	0.00462275	CID3-1
_DNAK(Gly)NSLYLQMNSLR_	HV321;HV320;HV311;HV348;HV307;HV309	0.77368	0.00318112	88	0.886424	0.00318112	CID3-1
_DTANLHGK(Gly)ISC(Cam)FNNFSLSTPGSSSWPTHSQMDPVGYSR_	CML1	0.867528	0.00259312	110	0.886424	0.00259312	CID3-1
_EGTC(Cam)PEAPTDEC(Cam)KPVK(Gly)WC(Cam)ALSHHER_	TRFE	0.785222	-0.0156905	5	0.886424	0.0156905	CID3-1
_EPQVYTLPPSR(Gly)EEMTKNQVSLTC(Cam)LVK_	IGHG2	0.860819	0.0458556	2	0.886424	0.0458556	CID3-1
_ER(Gly)R(Gly)AVIILR_	ALKB5	0.855912	-0.00104624	443	0.886424	0.00104624	CID3-1
_FK(Gly)DLGEENFK_	ALBU	0.880021	-0.000266182	443	0.886424	0.000266182	CID3-1
_FNWYVDGVEVHNAK(Gly)TKPR_	IGHG1;IGG1	0.796706	-0.00105735	357	0.886424	0.00105735	CID3-1
_GYPK(Gly)LLQDEFPGIPSPLDAAVEC(Cam)HR_	HEMO	0.805119	-0.00158079	222	0.886424	0.00158079	CID3-1
_KPVDEYK(Gly)DC(Cam)HLAQVPSHTVVAR_	TRFE	0.769096	0.000405866	435	0.886424	0.000405866	CID3-1
_LLGVEHSQMEHWLC(Cam)HR(Gly)K_	MYO5B	0.869552	-0.000165957	247	0.886424	0.000165957	CID3-1
_PSGR(Gly)TPPAQLR_	SCND2	0.833105	-0.0010721	200	0.886424	0.0010721	CID3-1
_QVK(Gly)DNENVVNEYSSELEKHQLYIDETVNSNIPTNLR_	FIBB	0.801121	-0.00871399	32	0.886424	0.00871399	CID3-1
_R(Gly)HPYFYAPELLFFAK_	ALBU	0.786015	0.00117666	350	0.886424	0.00117666	CID3-1
_RPC(Cam)FSALEVDETYVPK(Gly)EFNAETFTFHADIC(Cam)TLSEK_	ALBU	0.786076	0.000730089	443	0.886424	0.000730089	CID3-1
_SC(Cam)DKTHTC(Cam)PPC(Cam)PAPELLGGPSVFLFPPK(Gly)PK_	IGHG1;IGG1	0.819027	-0.000366507	434	0.886424	0.000366507	CID3-1
_SHC(Cam)IAEVENDEMPADLPSLAADFVESK(Gly)DVC(Cam)KNYAEAK_	ALBU	0.869305	0.00240888	341	0.886424	0.00240888	CID3-1
_TDTSHHDQDHPTFNK(Gly)ITPNLAEFAFSLYR_	A1AT	0.856417	-0.0110751	25	0.886424	0.0110751	CID3-1
_THTC(Cam)PPC(Cam)PAPELLGGPSVFLFPPK(Gly)PK_	IGHG1;IGG1	0.857264	-0.000516028	371	0.886424	0.000516028	CID3-1
_VIEK(Gly)VQHIQLLQK_	FIBA	0.842326	-0.0023405	91	0.886424	0.0023405	CID3-1
_VTK(Gly)C(Cam)C(Cam)TESLVNR_	ALBU	0.819161	0.000255183	443	0.886424	0.000255183	CID3-1
_VVSVLTVVHQDWLNGK(Gly)EYK_	IGHG2	0.763477	NA	50	0.886424	NA	CID3-1
_YAATSQVLLPSK(Gly)DVMQGTDEHVVC(Cam)K_	IGHM	0.760343	-0.0201054	10	0.886424	0.0201054	CID3-1
_YK(Gly)AAFTEC(Cam)C(Cam)QAADK_	ALBU	0.837105	0.000229915	443	0.886424	0.000229915	CID3-1
_(Gly)ASPQGGQIAIAMR(Gly)LR_	PCGF1	0.9234	0.00601546	4	0.902337	0.00601546	CID3-1
_(Gly)MLSTEGR(Gly)EGFVVK_	HNRH2	0.915266	-0.0113995	288	0.902337	0.0113995	CID3-1
_DLLFRDDTVC(Cam)LAK(Gly)LHDR_	TRFE	0.924936	0.00416646	17	0.902337	0.00416646	CID3-1
_DNENVVNEYSSELEK(Gly)HQLYIDETVNSNIPTNLR_	FIBB	0.938888	0.00030527	443	0.902337	0.00030527	CID3-1
_LLIYAVLPTGDVIGDSAK(Gly)YDVENC(Cam)LANK_	A2MG	0.93395	-0.00224951	78	0.902337	0.00224951	CID3-1
_NQVSLTC(Cam)LVK(Gly)GFYPSDIAVEWESNGQPENNYK_	IGHG1;IGG1	0.903194	-0.00198099	46	0.902337	0.00198099	CID3-1
_SC(Cam)DK(Gly)THTC(Cam)PPC(Cam)PAPELLGGPSVFLFPPKPK_	IGHG1;IGG1	0.939422	-8.84e-05	443	0.902337	8.84e-05	CID3-1
_VPPEWK(Gly)ALTDMPQMR_	FIBA	0.921329	-0.00318047	12	0.902337	0.00318047	CID3-1
_VQWK(Gly)VDNALQSGNSQESVTEQDSK_	IGKC	0.912567	0.000445843	441	0.902337	0.000445843	CID3-1
_C(Cam)C(Cam)AAADPHEC(Cam)YAK(Gly)VFDEFKPLVEEPQNLIK_	ALBU	0.96587	-0.000197159	443	0.908997	0.000197159	CID3-1
_DTLMISR(Gly)TPEVTC(Cam)VVVDVSHEDPEVK_	IGHG1;IGG1	0.984951	-0.00187807	5	0.908997	0.00187807	CID3-1
_GGTIVPR(Gly)WMR_	GANAB	0.978035	0.00170397	11	0.908997	0.00170397	CID3-1
_K(Gly)C(Cam)STSSLLEAC(Cam)TFR_	TRFE	0.973895	0.000655245	16	0.908997	0.000655245	CID3-1
_K(Gly)PVDEYKDC(Cam)HLAQVPSHTVVAR_	TRFE	0.974065	-3.2e-05	435	0.908997	3.2e-05	CID3-1
_R(Gly)PC(Cam)FSALEVDETYVPK_	ALBU	0.970699	0.00891286	4	0.908997	0.00891286	CID3-1
_RMPC(Cam)AEDYLSVVLNQLC(Cam)VLHEK(Gly)TPVSDR_	ALBU	0.983638	0.00027839	443	0.908997	0.00027839	CID3-1
_VMPIC(Cam)LPSK(Gly)DYAEVGR_	HPT	0.98715	0.00931198	10	0.908997	0.00931198	CID3-1
_C(Cam)C(Cam)VEC(Cam)PPC(Cam)PAPPVAGPSVFLFPPK(Gly)PK_	IGHG2	0.996814	-0.108363	30	0.914484	0.108363	CID3-1
