# Supplementary material for: Analysis of 1508 Plasma Samples by Capillary-Flow Data-Independent Acquisition Profiles Proteomics of Weight Loss and Maintenance
Source: Mol Cell Proteomics. 2019 Apr 4;18(6):1242–54. doi: 10.1074/mcp.RA118.001288 (PMC6553938; doi:10.1074/mcp.RA118.001288)
Supplement: Post translational modifications of plasma [file 142681_1_supp_305907_pcyvyx.xlsx]

## Sheet: results
MetaMorpheus: version 0.0.297
New files:
New databases:
D:\Data_SSD\DDA\322\2019-03-01-09-41-08\Task2-GPTMDTask\uniprot_sprot_2017-07-01_HUMANGPTMD.xml
Modifications added: 246082
	Modification and site	Count of peptides (redundant)
	Oxidation on L	6543
	Oxidation on S	6323
	Deamidation on Q	6228
	Citrullination on R	5046
	Deamidation on N	4969
	Oxidation on E	4958
	Oxidation on V	4768
	Carbamidomethyl on S	4768
	Sodium on E	4549
	Hydroxylation on P	4306
	Oxidation on T	4273
	Hydroxylation on K	3934
	Magnesium on E	3930
	Carbamidomethyl on E	3863
	Carbamidomethyl on X	3723
	Oxidation on D	3696
	Methylation on S	3642
	Carbamidomethyl on T	3470
	Carbamidomethyl on K	3458
	Sodium on D	3376
	Oxidation on Q	3341
	Methylation on L	3270
	Acetylation on S	3041
	Carboxymethylation on C	3033
	Magnesium on D	3030
	Oxidation on I	2980
	Potassium on E	2978
	Calcium on E	2882
	Dehydroalanine on S	2846
	Formylation on S	2789
	Carbamidomethyl on D	2742
	Oxidation on R	2729
	Hydroxylation on N	2609
	Methylation on E	2523
	Methylation on T	2438
	Oxidation on F	2346
	Potassium on D	2332
	Calcium on D	2295
	Reduction on S	2292
	Oxidation on Y	2185
	Dehydrobutyrine on T	2173
	Ammonia loss on N	2163
	Acetylation on T	2088
	Amidation on X	2074
	Formylation on T	1999
	Carbamyl on X	1995
	Methylation on D	1982
	Methylation on K	1886
	Acetylation on K	1863
	Fe[II] on E	1838
	Methylation on Q	1831
	Carbamyl on K	1813
	Formylation on X	1811
	Carbamidomethyl on Y	1790
	Ethylation on E	1756
	Water loss on D	1691
	Oxidation on C	1599
	Formylation on K	1562
	Reduction on T	1549
	Oxidation on H	1515
	Dioxidation on P	1503
	Methylation on N	1501
	Methylation on I	1459
	Ethylation on D	1422
	Fe[II] on D	1414
	Dioxidation on K	1401
	Ethylation on X	1369
	Proline pyrrole to pyrrolidine six member ring on P	1350
	Methylation on R	1348
	Reduction on D	1338
	Hex on S	1277
	Carbamidomethyl on H	1247
	Phosphorylation on S	1234
	Dimethylation on K	1222
	Ethylation on K	1222
	Sulfonation on S	1156
	Carbamyl on C	1125
	Dioxidation on M	1112
	Carbamyl on R	1104
	Cu[I] on E	1071
	Hex on K	1063
	Dimethylation on N	1061
	Zinc on E	1055
	Carboxymethylation on X	1047
	Carboxymethylation on K	1013
	Propionamidation on C	993
	Methylation on C	951
	Dioxidation on R	932
	Phosphorylation on T	920
	Trimethylation on K	893
	Sulfonation on T	859
	Oxidation on W	850
	Hex on X	850
	Dimethylation on R	821
	Hex on T	817
	Dioxidation on Y	809
	Methylation on H	805
	Carboxylation on E	790
	Dioxidation on F	788
	Propionylation on K	762
	Carbamyl on M	748
	Pyrrolidinone on P	713
	Decarboxylation on E	710
	Zinc on D	672
	Cu[I] on D	667
	Fe[III] on E	616
	Dioxidation on C	613
	Carboxylation on K	601
	Decarboxylation on D	579
	Carboxylation on D	567
	Dehydroalanine on C	562
	Didehydro on Y	548
	Dioxidation on W	491
	Propionamidation on X	485
	Fe[III] on D	485
	dHex on S	480
	Oxidation and then loss on oxidized M side chain	476
	Nitrosylation on C	438
	Trioxidation on C	429
	Propionamidation on K	426
	Hex on Y	416
	Phosphorylation on Y	380
	Hex on C	379
	Sulfonation on Y	346
	Oxidation to Kynurenine on W	336
	Quinone on Y	307
	Hex(1)HexNAc(1)NeuAc(2) on S	296
	Hex(1)HexNAc(1) on S	293
	Carboxymethylation on W	291
	dHex on T	288
	Nitrosylation on Y	266
	Glutarylation on K	258
	HexNAc on S	240
	Galactosyl on K	237
	Butyrylation on K	221
	HexNAc on T	214
	Succinylation on K	213
	Water Loss on E	204
	Tryptophan oxidation to hydroxykynurenin on W	202
	Hex(1)HexNAc(1) on T	201
	HexNAc(1)dHex(1) on S	198
	HexNAc on C	193
	Hex(1)HexNAc(1)NeuAc(2) on T	191
	Ammonia loss on C	186
	Hydroxybutyrylation on K	176
	Hex(1)HexNAc(1)NeuAc(1)NeuGc(1) on S	161
	Hex on W	151
	Crotonylation on K	146
	Hex(1)HexNAc(1)NeuAc(1) on S	129
	Quinone on W	127
	Malonylation on K	111
	HexNAc(1)dHex(1) on T	109
	Hex(1)HexNAc(1)NeuGc(1) on S	107
	Hex(1)HexNAc(1)NeuAc(1) on T	105
	dHex(1)Hex(3)HexNAc(2) on S	101
	HexNAc(2) on S	89
	Hex(1)HexNAc(1)NeuAc(1)NeuGc(1) on T	89
	Glucuronyl on S	88
	HexNAc(2) on T	85
	Hex(2)HexNAc(2) on S	79
	dHex(1)Hex(3)HexNAc(2) on T	72
	Hex(2)HexNAc(2)dHex(1) on S	69
	Hex(1)HexNAc(1)NeuGc(1) on T	68
	Biotinylation on K	59
	Hex(2)HexNAc(2) on T	58
	Glucosylgalactosyl on K	56
	Hex(2)HexNAc(2)dHex(1) on T	53
	Methylation on X	51
	Acetylation on X	50
	Glucuronyl on T	49
	Palmitoylation on S	43
	Myristoylation on C	42
	Farnesylation on C	41
	Palmitoylation on C	37
	Myristoylation on K	31
	HexNAc on Nxt	30
	ADP-ribosylation on S	30
	Pyridoxal phosphate on K	24
	Palmitoylation on T	24
	Hex on Nxs	19
	Palmitoylation on K	18
	HexNAc on Nxs	17
	Hex on Nxt	12
	Hex(1)HexNAc(1)NeuAc(1) on Nxs	12
	Hex(5)HexNAc(2) on Nxs	12
	HexNAc(2) on Nxt	11
	Hex(7)HexNAc(2) on Nxs	10
	Hex(8)HexNAc(2) on Nxs	10
	Hex(6)HexNAc(2) on Nxt	9
	Hex(6)HexNAc(2) on Nxs	9
	Hex(1)HexNAc(1)NeuAc(1) on Nxt	8
	Hex(5)HexNAc(2) on Nxt	8
	Hex(7)HexNAc(2) on Nxt	7
	HexNAc(1)dHex(1) on Nxt	7
	Hex(1)HexNAc(1) on Nxs	6
	Hex(1)HexNAc(1) on Nxt	6
	Hex(8)HexNAc(2) on Nxt	6
	Hex(1)HexNAc(1)NeuAc(2) on Nxs	6
	Hex(2)HexNAc(2) on Nxs	6
	dHex on Nxs	6
	Hex(1)HexNAc(1)NeuAc(2) on Nxt	4
	HexNAc(1)dHex(1) on Nxs	4
	dHex(1)Hex(3)HexNAc(2) on Nxt	4
	Succinylation on X	4
	Hex(4)HexNAc(2) on Nxs	4
	dHex on Nxt	3
	Galactosyl on N-term	3
	Hex(2)HexNAc(2)dHex(1) on Nxs	3
	Glu to PyroGlu on Q	3
	Hex(4)HexNAc(2) on Nxt	2
	HexNAc(2) on Nxs	2
	Hex(2)HexNAc(2) on Nxt	1
	Hex(2)HexNAc(2)dHex(1) on Nxt	1
	dHex(1)Hex(3)HexNAc(2) on Nxs	1
